# Supplementary material for: Dual control of liver regeneration by Nr1d1 homeostasis and Klf2 checkpoint
Source: Cell Death Discov. 2026 Apr 13;12:224. doi: 10.1038/s41420-026-03039-5 (PMC13183961; doi:10.1038/s41420-026-03039-5)
Supplement: Supplementary file 3 — Supplementary file 2 [file 41420_2026_3039_MOESM3_ESM.xls]

## Sheet: diff_with_each_expression
gene_id	baseMean	log2FoldChange	lfcSE	stat	pvalue	padj	group	shNC_1	shNC_2	shNC_3	sh_Klf2_1	sh_Klf2_2	sh_Klf2_3
0610010K14Rik	1366.3	1.32421	0.206723	6.40576	1.49627e-10	9.39523e-10	up	632	963	708	1559	2168	2295
1110002E22Rik	375.236	2.24608	0.261405	8.59231	8.52364e-18	9.89667e-17	up	120	124	141	929	480	515
1600012H06Rik	1450.34	-1.09348	0.113036	-9.67376	3.89795e-22	5.97039e-21	down	1808	2092	1921	908	964	987
1700001O22Rik	38.3691	-1.78282	0.509592	-3.49852	0.000467844	0.00120577	down	56	53	66	10	33	10
1700003F12Rik	44.6996	-1.83551	0.606083	-3.02848	0.00245785	0.00543934	down	42	111	54	14	39	7
1700056E22Rik	71.1254	2.08073	0.348194	5.97578	2.28994e-09	1.25877e-08	up	28	27	25	90	160	104
1700066M21Rik	480.641	1.56031	0.166423	9.37556	6.88121e-21	9.75817e-20	up	202	228	288	707	726	785
1700067K01Rik	25.2452	-1.39051	0.462153	-3.00877	0.00262306	0.00576854	down	27	45	36	11	18	14
2200002D01Rik	1668.39	1.21379	0.221091	5.49001	4.01919e-08	1.91131e-07	up	796	1172	1001	1742	2973	2464
2310030G06Rik	602.028	-1.01837	0.156281	-6.51625	7.20844e-11	4.67993e-10	down	773	854	747	390	470	368
2610318N02Rik	183.278	1.89283	0.270242	7.0042	2.48395e-12	1.85502e-11	up	52	104	74	243	322	326
2900026A02Rik	2894.95	-1.33435	0.264308	-5.04847	4.45362e-07	1.85325e-06	down	4823	2601	4735	2260	1346	1492
3300002I08Rik	571.465	-1.19253	0.160651	-7.42314	1.14378e-13	9.52219e-13	down	809	728	802	424	304	349
4833439L19Rik	5663.54	-1.20257	0.0916122	-13.1268	2.31238e-39	8.63448e-38	down	7464	8143	7653	3537	3395	3672
4930486L24Rik	78.0257	1.23164	0.309244	3.98276	6.81204e-05	0.000205239	up	49	39	49	88	143	106
4930503L19Rik	805.86	1.77781	0.15171	11.7185	1.02498e-31	2.74655e-30	up	343	393	336	1122	1356	1373
5730409E04Rik	49.5568	-1.13405	0.319099	-3.55391	0.000379548	0.000997351	down	56	76	69	37	30	29
6430548M08Rik	411.368	-1.38336	0.170365	-8.11998	4.66262e-16	4.65561e-15	down	572	546	633	244	263	197
6430550D23Rik	30.3402	-2.39218	0.494255	-4.83997	1.29857e-06	5.10091e-06	down	71	36	42	11	9	10
9130008F23Rik	8.96186	2.489	0.869202	2.86355	0.00418928	0.00881509	up	2	4	2	20	20	7
9430015G10Rik	535.774	1.08645	0.15992	6.79371	1.09283e-11	7.68817e-11	up	271	393	349	729	743	779
A1cf	29.8636	-3.30762	0.578321	-5.71934	1.06936e-08	5.4355e-08	down	50	68	42	11	4	2
A2ml1	9.85376	6.71675	1.34541	4.99235	5.96476e-07	2.44499e-06	up	0	0	0	22	17	22
A430005L14Rik	847.295	1.19599	0.193827	6.1704	6.81163e-10	4.00045e-09	up	425	616	479	976	1339	1323
A730008H23Rik	753.834	1.41381	0.143578	9.847	7.06227e-23	1.12684e-21	up	408	381	422	1279	984	1130
A830049F12Rik	35.1226	-1.35689	0.421422	-3.21979	0.00128284	0.00300888	down	42	38	69	19	17	25
A930033H14Rik	132.845	-1.18162	0.245687	-4.80944	1.51352e-06	5.89574e-06	down	217	155	169	87	91	73
AA986860	3954.36	-1.40513	0.115685	-12.1462	6.01018e-34	1.78481e-32	down	5836	5601	5453	2294	2354	2048
Aaas	2342.88	1.37406	0.132342	10.3827	2.97399e-25	5.51981e-24	up	1175	1469	1202	3395	3736	3309
Aacs	2028.15	1.63239	0.169811	9.61298	7.04819e-22	1.06661e-20	up	1080	781	1045	2981	3454	3031
AAdacl4fm3	113.703	-2.09394	0.331327	-6.31986	2.61793e-10	1.60471e-09	down	150	227	167	25	50	58
AB010352	422.901	-1.27504	0.233324	-5.46467	4.63767e-08	2.18403e-07	down	560	545	658	307	164	296
Abca4	11.5162	3.13191	1.03015	3.04026	0.00236375	0.00525226	up	0	0	7	19	16	29
Abca6	319.944	-1.32212	0.185329	-7.13393	9.7541e-13	7.53867e-12	down	521	414	407	203	186	176
Abca8b	300.789	-1.04826	0.256935	-4.07986	4.5063e-05	0.000139705	down	406	328	459	285	166	157
Abca9	22.046	-3.1272	0.584891	-5.34664	8.96043e-08	4.09004e-07	down	49	37	30	6	4	4
Abcb1a	407.539	3.29665	0.243103	13.5607	6.84424e-42	2.80458e-40	up	90	52	79	924	609	759
Abcb1b	296.232	3.76248	0.237155	15.8651	1.10625e-56	7.71382e-55	up	30	43	47	697	502	510
Abcb9	33.4547	-1.13264	0.423275	-2.67589	0.00745313	0.014851	down	52	39	44	31	14	20
Abcc2	20.5587	1.94364	0.501925	3.87237	0.000107783	0.000313728	up	8	10	7	37	29	35
Abcc6	16.1034	-3.51253	0.720326	-4.8763	1.08092e-06	4.29815e-06	down	31	21	35	2	4	2
Abcd4	887.389	1.49785	0.131483	11.3919	4.58859e-30	1.118e-28	up	437	470	460	1223	1416	1407
Abhd15	26.8454	-1.2941	0.442066	-2.92739	0.00341818	0.00733689	down	43	36	33	12	15	21
Abhd3	179.573	-1.87029	0.21874	-8.55029	1.22778e-17	1.39602e-16	down	282	309	239	71	92	75
Ablim3	19.6204	1.39391	0.553312	2.5192	0.0117621	0.0223468	up	6	9	17	28	23	37
Acaa2	5714.67	-1.32804	0.152835	-8.68934	3.64556e-18	4.32025e-17	down	7201	9667	7242	3022	3546	3481
Acacb	42.5369	-1.01663	0.377579	-2.69249	0.00709211	0.0141876	down	68	42	57	28	23	36
Acad11	1463.08	-1.46004	0.152599	-9.5678	1.09209e-21	1.63116e-20	down	2004	2180	2139	915	632	869
Acad12	124.696	-1.13573	0.327737	-3.46538	0.00052949	0.0013465	down	147	230	129	116	62	64
Acadm	4979.31	-1.58612	0.116934	-13.5642	6.53142e-42	2.68512e-40	down	7131	7651	7220	2317	2721	2642
Acap1	150.879	2.08936	0.345573	6.04606	1.48426e-09	8.35171e-09	up	81	52	35	184	318	250
Acat3	228.487	-1.09238	0.229962	-4.75026	2.03157e-06	7.75573e-06	down	345	335	234	132	171	147
Ace2	107.997	-4.45902	0.357298	-12.4798	9.62013e-36	3.12122e-34	down	225	192	190	6	10	13
Ackr3	77.8231	4.31371	0.40591	10.6272	2.22588e-26	4.49485e-25	up	4	10	8	176	128	155
Acmsd	209.848	-3.06588	0.302525	-10.1343	3.89071e-24	6.53856e-23	down	419	346	336	25	49	64
Acnat1	956.01	-3.12138	0.183384	-17.021	5.73499e-65	5.69932e-63	down	1856	1478	1705	252	184	174
Acnat2	87.8341	-2.24028	0.286726	-7.81332	5.57002e-15	5.12671e-14	down	140	144	143	43	28	24
Acot1	6614.61	-1.67748	0.15901	-10.5495	5.10548e-26	1.00056e-24	down	9175	11380	9156	2714	3628	3375
Acot11	12.6113	-3.1412	0.964002	-3.2585	0.00112002	0.00266663	down	36	8	22	6	0	2
Acot9	2533.69	1.27259	0.126906	10.0278	1.15013e-23	1.90247e-22	up	1255	1627	1495	3503	3843	3721
Acox1	6883.82	-1.67907	0.103775	-16.1799	6.98737e-59	5.37729e-57	down	10616	9921	10329	3594	3319	3215
Acoxl	14.4858	-1.98769	0.606188	-3.27899	0.00104179	0.00249838	down	25	24	19	4	6	8
Acp3	286.153	-2.17542	0.204688	-10.628	2.20765e-26	4.46518e-25	down	509	430	438	133	98	90
Acsbg1	4004.2	7.09771	0.266541	26.6289	3.13915e-156	2.64128e-153	up	28	88	56	8975	7353	8271
Acsl4	8357.17	-1.14649	0.123817	-9.25953	2.05338e-20	2.81999e-19	down	11865	9984	12008	5661	5178	5240
Acsl5	20229.1	1.01895	0.10212	9.978	1.9027e-23	3.12275e-22	up	11762	14388	13274	27803	27960	27936
Actb	56570.1	1.14208	0.0867129	13.1708	1.29227e-39	4.83967e-38	up	32820	36247	34880	79658	81252	79628
Acy3	712.706	-1.25392	0.13723	-9.13737	6.39915e-20	8.5035e-19	down	901	1108	952	410	428	463
Ada	104.688	1.42652	0.246062	5.79739	6.73566e-09	3.50704e-08	up	61	59	47	163	136	173
Adam12	2763.74	2.106	0.204807	10.2829	8.41814e-25	1.49641e-23	up	973	1092	1005	6261	3373	4284
Adam23	1492.02	2.15711	0.142425	15.1456	8.10402e-52	4.9411e-50	up	549	479	580	2832	2424	2283
Adam32	6.11567	-4.15189	1.33608	-3.10752	0.00188665	0.00429499	down	12	7	15	0	2	0
Adam33	28.8475	-3.44597	0.564129	-6.10848	1.00587e-09	5.7889e-09	down	63	41	51	8	5	2
Adam8	855.829	5.5899	0.262171	21.3216	7.15747e-101	1.92201e-98	up	16	40	47	2032	1596	1562
Adamts1	2520.13	-2.0927	0.173935	-12.0315	2.42815e-33	7.02883e-32	down	4159	3204	4644	1136	907	919
Adamts15	39.6594	-3.00596	0.707926	-4.24615	2.17479e-05	7.10352e-05	down	78	40	89	10	17	0
Adarb1	913.283	-1.02512	0.123883	-8.2749	1.28568e-16	1.36224e-15	down	1130	1222	1257	678	549	635
Add2	3776.46	1.54543	0.0956613	16.1552	1.04345e-58	7.88586e-57	up	1899	1849	1925	6061	5684	5644
Adgra1	30.9575	1.8333	0.480214	3.81768	0.000134715	0.00038528	up	12	12	16	56	28	66
Adgra2	242.915	2.55417	0.207261	12.3235	6.76987e-35	2.11491e-33	up	72	60	76	494	418	372
Adgrf4	7.40734	-2.23855	0.940396	-2.38043	0.0172924	0.0314659	down	12	15	9	4	4	0
Adgrg1	734.704	-3.13386	0.224506	-13.959	2.77463e-44	1.30666e-42	down	1455	911	1507	150	167	147
Adgrl1	346.512	-1.45001	0.290795	-4.98637	6.15233e-07	2.51453e-06	down	631	299	556	238	167	170
Adgrl3	73.0192	1.07684	0.423853	2.5406	0.0110662	0.0212033	up	74	26	37	138	83	86
Adh1	341.687	-3.60868	0.246283	-14.6526	1.29731e-48	7.21291e-47	down	550	695	618	40	43	77
Adh7	8287.02	-1.25811	0.104282	-12.0644	1.62798e-33	4.74521e-32	down	11021	11992	11416	4696	5044	5352
Adhfe1	618.057	-2.4669	0.178246	-13.8398	1.46532e-43	6.65246e-42	down	919	1147	1021	176	236	172
Adm2	327.478	1.37337	0.171789	7.99451	1.30091e-15	1.25239e-14	up	155	187	196	500	421	541
Adora1	848.129	-3.39315	0.137948	-24.5974	1.3463e-133	7.72346e-131	down	1411	1577	1577	165	133	158
Adprh	1739.35	1.04283	0.138972	7.50387	6.1959e-14	5.29083e-13	up	966	1285	1103	2245	2561	2424
Adra1a	15.2532	-2.17774	0.734915	-2.96326	0.00304402	0.00659774	down	34	11	28	6	9	2
Afg2b	286.18	1.38612	0.215579	6.42976	1.27803e-10	8.0893e-10	up	181	124	160	405	491	381
Afm	1193.94	-5.17173	0.187677	-27.5566	3.69289e-167	4.23709e-164	down	2500	1985	2342	61	76	62
Afp	77.1413	1.00714	0.289906	3.47403	0.000512712	0.00130938	up	49	64	38	95	113	110
Agap2	295.727	-3.35548	0.375085	-8.94592	3.68848e-19	4.66456e-18	down	714	310	552	79	55	29
Agmo	147.733	-1.52266	0.220889	-6.89331	5.45089e-12	3.94697e-11	down	201	228	217	96	77	63
Agt	337.683	-6.36447	0.355796	-17.888	1.46288e-71	1.9034e-69	down	750	556	653	8	13	4
Ahcy	13503.5	-1.04999	0.108117	-9.71153	2.69272e-22	4.16992e-21	down	16678	19453	17544	8618	9515	9025
Ahcyl	2212.58	-1.15656	0.136323	-8.48397	2.17636e-17	2.43509e-16	down	2667	3343	3000	1272	1533	1424
Ahdc1	740.307	-1.04609	0.263156	-3.97519	7.03236e-05	0.000211423	down	1255	589	1077	517	447	530
Ahr	1633.59	-1.43545	0.154608	-9.28445	1.62549e-20	2.24949e-19	down	2452	1961	2601	1010	846	872
AI467606	30.2453	2.2536	0.522336	4.31447	1.59986e-05	5.32625e-05	up	6	7	18	56	36	63
Aicda	7.12162	6.24786	1.41377	4.4193	9.90207e-06	3.40343e-05	up	0	0	0	12	13	19
Aida	2065.86	1.1354	0.120206	9.44541	3.54003e-21	5.12959e-20	up	1111	1313	1388	2798	2914	3059
Aif1l	12308.7	-1.23307	0.152381	-8.09201	5.8688e-16	5.80942e-15	down	14267	20924	15800	7214	7713	7764
Aimp2	1352.02	1.03838	0.150271	6.91005	4.84487e-12	3.51649e-11	up	723	1025	866	1736	1916	1964
Aipl1	43.7256	2.28219	0.469959	4.85615	1.1969e-06	4.73398e-06	up	12	21	11	44	102	77
Ajm1	58.153	-2.66124	0.525684	-5.06244	4.13918e-07	1.72925e-06	down	147	44	102	20	21	8
Akap12	29695.5	-1.4032	0.172258	-8.1459	3.76479e-16	3.7982e-15	down	42266	37224	47342	21024	13883	15583
Akap13	3817.54	-1.79484	0.289587	-6.19791	5.7217e-10	3.39031e-09	down	6378	4311	6722	2748	1263	1296
Akap17a	1041.66	1.4853	0.202782	7.32459	2.39625e-13	1.96101e-12	up	590	444	577	1259	1879	1592
Akap6	5.82383	5.95773	1.46191	4.07531	4.59529e-05	0.000142115	up	0	0	0	10	10	16
Akr1b7	149.26	-2.40717	0.244111	-9.86096	6.14594e-23	9.84364e-22	down	251	247	241	35	58	53
Akr1c14	1200.6	-2.90475	0.129935	-22.3554	1.06927e-110	3.5514e-108	down	1884	2262	2100	275	283	316
Akr1c19	2767.95	-1.54481	0.115853	-13.3342	1.46358e-40	5.79055e-39	down	4041	4143	3953	1344	1553	1465
Akr1c20	13.9694	-4.35333	1.01109	-4.30556	1.66562e-05	5.53058e-05	down	14	38	27	0	4	0
Akr1d1	10.2478	-6.84146	1.36342	-5.01786	5.22507e-07	2.15579e-06	down	27	19	14	0	0	0
Akt3	2989.32	-1.11427	0.104902	-10.622	2.35436e-26	4.73914e-25	down	3795	4022	4232	2066	1767	2010
Alb	40264.8	-6.08092	0.173246	-35.1	6.73444e-270	2.83318e-266	down	92628	63327	76857	1348	1104	1175
Albfm1	105.331	-1.66294	0.351443	-4.73175	2.22595e-06	8.434e-06	down	124	191	158	30	48	78
Alcam	4881.84	-1.22886	0.148074	-8.29898	1.05009e-16	1.1203e-15	down	7048	5712	7364	3404	2783	2847
Aldh16a1	1429.81	1.04527	0.139635	7.48576	7.11343e-14	6.04977e-13	up	924	883	940	1729	2030	2187
Aldh18a1	9163.03	1.63658	0.13433	12.1833	3.81697e-34	1.147e-32	up	4154	4140	4843	16628	12706	13589
Aldh1a1	21066.8	-2.5176	0.108607	-23.1809	7.10228e-119	2.98793e-116	down	31884	39680	34211	6472	6405	6479
Aldh1a7	4802.91	-2.3149	0.169452	-13.6611	1.73415e-42	7.39416e-41	down	6424	9431	7767	1417	1815	1727
Aldh1l1	4613.28	-1.45657	0.13409	-10.8626	1.73672e-27	3.71512e-26	down	6508	6364	7039	2220	2782	2600
Aldh1l2	987.66	1.08625	0.239029	4.54444	5.50811e-06	1.97326e-05	up	519	531	816	1848	1063	1254
Aldh2	5009.67	-1.22799	0.106446	-11.5363	8.65934e-31	2.20342e-29	down	6646	7177	6860	2880	3065	3314
Aldh4a1	1990.39	-1.13743	0.15542	-7.31841	2.50932e-13	2.04984e-12	down	2779	2270	3000	1273	1395	1173
Aldh6a1	7208.98	-3.19987	0.104423	-30.6434	3.23237e-206	1.01989e-202	down	13096	12662	12502	1525	1478	1370
Aldob	1476.22	-6.14658	0.174745	-35.1745	4.90379e-271	3.09453e-267	down	2874	2962	2734	45	44	38
Alg8	772.887	1.10501	0.115728	9.54834	1.31787e-21	1.94765e-20	up	486	476	482	1142	1051	1069
Alg9	1221.25	1.20216	0.133562	9.00075	2.24175e-19	2.88117e-18	up	611	832	741	1799	1739	1724
Alpi	7.9097	3.3798	1.36697	2.47248	0.013418	0.0251073	up	4	0	0	2	28	14
Alpl	12.6397	-3.59735	0.9126	-3.94187	8.08501e-05	0.000239983	down	17	14	38	4	0	2
Ambp	23.2312	-3.44655	0.768096	-4.48714	7.21867e-06	2.53145e-05	down	66	26	32	4	8	0
Amdhd1	27.3146	3.76232	0.652966	5.7619	8.31714e-09	4.28102e-08	up	6	3	2	69	28	61
Amdhd2	1008.78	1.31261	0.191399	6.85799	6.98363e-12	5.01082e-11	up	517	727	464	1305	1587	1547
Amigo3	19.9268	-1.57572	0.553334	-2.84769	0.00440384	0.00922045	down	25	19	44	12	8	11
Amotl2	13589.3	-1.29338	0.145597	-8.88328	6.49172e-19	8.07734e-18	down	20286	15672	20780	8583	7723	8045
Amy1	49.9052	-2.44146	0.36545	-6.68071	2.37795e-11	1.62315e-10	down	67	103	79	16	14	18
Anapc15	701.003	1.06594	0.162127	6.57472	4.87456e-11	3.20928e-10	up	366	525	447	908	1049	972
Ang5	7.57968	-2.06517	0.841925	-2.45291	0.0141704	0.026351	down	12	13	11	1	4	4
Angptl3	5.67034	-2.96803	1.2371	-2.39918	0.0164319	0.0300561	down	2	12	16	2	0	2
Angptl4	2296.7	-1.25481	0.110558	-11.3498	7.43103e-30	1.77627e-28	down	3160	3133	3236	1301	1419	1469
Angptl6	420.012	1.12379	0.190747	5.89151	3.82687e-09	2.05527e-08	up	212	279	289	569	501	711
Angptl8	310.553	1.44915	0.318054	4.55632	5.20586e-06	1.87242e-05	up	88	253	153	389	489	525
Ank1	15.5175	-2.22347	0.709012	-3.13601	0.00171261	0.00393068	down	10	29	37	8	3	6
Ank2	857.912	1.61675	0.257802	6.27128	3.58088e-10	2.16551e-09	up	308	433	506	1884	946	1187
Ank3	5092.49	-1.12468	0.154437	-7.28242	3.27884e-13	2.65441e-12	down	7097	6287	7156	4034	2883	3000
Ankdd1b	6.42035	-6.16901	1.47003	-4.19653	2.7104e-05	8.73543e-05	down	8	10	20	0	0	0
Ankle1	183.387	2.71191	0.252773	10.7286	7.47143e-27	1.55605e-25	up	48	55	40	262	328	392
Ankrd29	149.187	-1.48231	0.219639	-6.74887	1.49005e-11	1.03728e-10	down	235	224	187	88	84	71
Ankrd42	101.739	-1.52235	0.319188	-4.76944	1.84739e-06	7.1042e-06	down	113	141	192	70	35	58
Ankrd44	1252.08	-1.1437	0.144494	-7.91524	2.46786e-15	2.32961e-14	down	1585	1696	1799	957	688	771
Anln	5619.34	2.1958	0.128775	17.0515	3.40942e-65	3.4151e-63	up	2005	1781	2139	10648	8895	8995
Ano2	11.481	2.2112	0.738878	2.99265	0.00276568	0.0060537	up	4	5	3	12	29	17
Ano3	31.92	-1.37204	0.417883	-3.28331	0.00102595	0.00246356	down	36	51	49	22	21	12
Anp32b	7165.86	1.19893	0.125979	9.51692	1.78382e-21	2.61786e-20	up	3884	4444	4492	9137	10972	10700
Anxa1	23476.9	1.0333	0.142772	7.23741	4.5735e-13	3.63719e-12	up	14102	17527	13801	28864	34786	33690
Anxa2	59810.1	1.17213	0.155615	7.53225	4.98722e-14	4.28772e-13	up	33074	43117	32228	75231	93300	87097
Anxa7	3164.41	1.15038	0.105316	10.9232	8.93206e-28	1.9403e-26	up	1803	2090	1900	4351	4618	4507
Aox1	779.631	-1.45193	0.176464	-8.22792	1.90495e-16	1.9723e-15	down	1184	1037	1137	535	400	357
Ap1g2	759.782	1.26763	0.143544	8.83094	1.03804e-18	1.27319e-17	up	388	450	477	1257	983	1083
Apc2	36.4249	-1.43786	0.567366	-2.53426	0.0112684	0.0215449	down	66	44	46	22	5	34
Apcs	56.7993	-5.42222	0.59168	-9.16412	4.99546e-20	6.67172e-19	down	103	101	123	4	4	0
Apex1	3297.95	1.02748	0.160717	6.39309	1.62565e-10	1.01722e-09	up	1820	2510	2077	3885	4846	4923
Aph1b	1045.61	-1.38472	0.116044	-11.9327	7.99468e-33	2.24724e-31	down	1536	1492	1421	623	579	588
Aplp2	13344.9	-1.36272	0.145329	-9.37676	6.80303e-21	9.65817e-20	down	19925	16284	20294	8813	7161	7147
Apoa1	1039.57	-2.73453	0.203802	-13.4176	4.77074e-41	1.91148e-39	down	1885	1868	1563	203	323	311
Apoa4	17.0887	-3.26133	0.770353	-4.23355	2.3003e-05	7.48636e-05	down	33	29	29	2	0	8
Apob	1566.23	1.4571	0.641814	2.27029	0.0231901	0.0408831	up	972	395	1085	4138	1485	1524
Apobec1	1357.94	4.22506	0.180003	23.4722	7.84381e-122	3.5356e-119	up	108	175	124	2867	2343	2767
Apoe	84.6515	1.01801	0.304019	3.3485	0.000812506	0.00199081	up	72	38	54	110	112	128
Apof	34.0158	1.65058	0.485312	3.40107	0.000671232	0.00167225	up	26	11	11	39	55	65
Apoh	25.3225	-5.24557	0.888313	-5.90509	3.5245e-09	1.90016e-08	down	54	60	31	0	4	0
Apol9a	236.546	4.90338	0.295853	16.5737	1.07895e-61	9.0783e-60	up	18	17	10	400	518	494
Apol9b	187.278	5.42083	1.04457	5.18955	2.10804e-07	9.20288e-07	up	11	0	14	399	388	344
Apon	116.678	1.23429	0.236874	5.21074	1.88089e-07	8.27708e-07	up	65	72	68	147	196	162
App	32550.4	-1.5886	0.154137	-10.3064	6.5927e-25	1.18866e-23	down	50465	39227	53951	18462	16117	15658
Aqp1	1009.08	-5.41325	0.303087	-17.8604	2.40047e-71	3.01654e-69	down	2767	1273	1721	54	51	38
Aqp7	7.00046	-3.2951	1.27226	-2.58996	0.00959883	0.0186408	down	20	4	13	0	0	4
Aqp9	86.9115	1.91975	0.301861	6.3597	2.02152e-10	1.25621e-09	up	35	28	44	178	116	132
Arap3	20.028	2.76948	0.626141	4.42309	9.72977e-06	3.34603e-05	up	8	1	6	42	34	32
Areg	1668.28	1.79983	0.158182	11.3782	5.37004e-30	1.30337e-28	up	583	879	737	2521	2785	2698
Arhgap19	2411.41	1.89365	0.100334	18.8735	1.88441e-79	3.01052e-77	up	958	1058	997	4131	3676	3944
Arhgap24	497.614	-2.4922	0.184626	-13.4986	1.59279e-41	6.46384e-40	down	740	843	909	196	139	130
Arhgap26	458.561	-1.0022	0.220331	-4.54862	5.39998e-06	1.93782e-05	down	588	519	694	414	237	296
Arhgap29	769.272	1.16905	0.136519	8.56329	1.09696e-17	1.25292e-16	up	407	518	472	1209	1040	1045
Arhgap4	28.7229	-1.2273	0.494515	-2.48183	0.013071	0.0245454	down	50	40	28	10	17	26
Arhgap45	458.655	1.84889	0.145731	12.687	6.9818e-37	2.39449e-35	up	191	209	187	695	768	754
Arhgap6	222.392	1.20696	0.190405	6.33887	2.31456e-10	1.42846e-09	up	126	124	146	370	310	280
Arhgap8	52.2776	2.8716	0.386834	7.42333	1.14211e-13	9.51456e-13	up	13	16	8	98	106	80
Arhgdib	25.2137	2.52539	0.542907	4.65161	3.29352e-06	1.22043e-05	up	6	4	12	56	43	34
Arhgef12	11137.7	-1.51916	0.197304	-7.69956	1.36531e-14	1.2247e-13	down	17083	13951	17522	7837	4641	5388
Arhgef17	4077.18	-1.22303	0.271654	-4.50216	6.72648e-06	2.37402e-05	down	6840	3484	6409	3376	1981	2227
Arhgef26	6717.48	-2.23325	0.130634	-17.0954	1.60552e-65	1.62107e-63	down	10759	10106	11748	2769	2347	2172
Arhgef33	10.2304	-1.95616	0.758385	-2.57938	0.0098977	0.0191829	down	15	23	10	5	2	6
Arhgef39	233.561	1.21204	0.227309	5.33211	9.70773e-08	4.40724e-07	up	131	163	121	260	373	373
Arhgef40	418.467	1.28655	0.198631	6.47711	9.34939e-11	5.9837e-10	up	263	180	272	645	546	645
Arhgef9	15.9846	-2.87875	1.0267	-2.80388	0.00504915	0.0104263	down	26	31	26	12	0	0
Arid2	5789.02	-1.03405	0.199953	-5.17146	2.32275e-07	1.00775e-06	down	8146	6308	8413	5111	3140	3526
Arid5a	643.125	4.13682	0.179386	23.0611	1.13906e-117	4.49252e-115	up	57	69	78	1400	1095	1272
Arid5b	2673.91	-1.21931	0.228923	-5.32631	1.0023e-07	4.53933e-07	down	3778	3083	4143	2328	1242	1416
Arl4d	4404.89	-1.76529	0.213808	-8.25641	1.50113e-16	1.57096e-15	down	5995	7964	6120	1498	2589	2078
Armc6	427.982	1.22713	0.154715	7.93158	2.16383e-15	2.05028e-14	up	233	266	256	552	622	678
Arnt2	12.8128	3.28594	0.817295	4.02051	5.80716e-05	0.000176624	up	3	0	4	27	17	28
Arrb1	6759.69	-1.20187	0.137566	-8.73666	2.40106e-18	2.88607e-17	down	9361	8869	9501	4938	4105	3629
Arrdc2	2573.02	-2.47826	0.162271	-15.2723	1.1689e-52	7.26732e-51	down	4567	4013	4248	656	883	876
Arsg	667.351	-1.00891	0.142931	-7.05872	1.68049e-12	1.27231e-11	down	820	984	824	505	450	415
Asah2	531.006	-1.12666	0.250541	-4.49691	6.8948e-06	2.42528e-05	down	766	554	821	474	252	309
Asb13	664.96	-1.21876	0.128968	-9.45011	3.38476e-21	4.91588e-20	down	870	998	873	444	387	405
Asb14	6.45017	-3.1705	1.09721	-2.88961	0.00385726	0.00816819	down	15	6	13	2	0	2
Asb4	126.229	-2.32588	0.269419	-8.63297	5.97816e-18	6.99261e-17	down	199	198	223	46	28	56
Asb9	25.441	-1.46112	0.453867	-3.21926	0.0012852	0.0030133	down	35	38	37	20	12	10
Asf1b	701.543	1.78922	0.166991	10.7144	8.70974e-27	1.80502e-25	up	243	374	313	1075	1119	1168
Ash1l	4349.36	-1.18683	0.271429	-4.37252	1.22821e-05	4.16701e-05	down	6580	4415	6756	4095	1973	2177
Ash2l	3106.12	1.56272	0.0991812	15.7562	6.22536e-56	4.27012e-54	up	1507	1629	1491	4826	4862	4651
Asns	22464.8	2.10005	0.137966	15.2215	2.54559e-52	1.5596e-50	up	6704	9643	8753	38383	36388	37838
Aspm	1767.94	1.84272	0.207421	8.88395	6.45257e-19	8.03928e-18	up	857	639	768	3732	2245	2596
Atad2	2238.34	1.02217	0.125121	8.16944	3.09814e-16	3.15335e-15	up	1563	1324	1455	3317	2964	2994
Atf3	1754.77	1.14476	0.207463	5.51788	3.4312e-08	1.64221e-07	up	718	1263	1254	2807	2181	2492
Atf4	23258.2	1.61465	0.165957	9.72931	2.26125e-22	3.52337e-21	up	8705	13980	11159	34150	36695	37452
Atg14	426.288	-1.59219	0.172222	-9.24497	2.35308e-20	3.21409e-19	down	567	688	633	221	179	257
Atic	5309.98	1.30032	0.109482	11.877	1.55842e-32	4.31334e-31	up	2704	3313	3027	8319	7243	7798
Atl1	232.23	-2.44066	0.191451	-12.7483	3.18759e-37	1.10828e-35	down	392	369	393	69	85	69
Atoh8	1561.12	-1.54054	0.119172	-12.9271	3.16708e-38	1.14205e-36	down	2044	2450	2358	846	749	875
Atosa	295.881	-1.75475	0.221753	-7.91312	2.51025e-15	2.36785e-14	down	527	405	408	172	109	138
Atp10a	1017.56	2.07982	0.178483	11.6528	2.22007e-31	5.81319e-30	up	378	334	434	2083	1440	1575
Atp1a1	64814.2	-1.50638	0.151217	-9.96175	2.24084e-23	3.65396e-22	down	105539	77406	98646	35984	35057	33250
Atp1b1	7559.34	-2.51482	0.163876	-15.3459	3.77533e-53	2.40649e-51	down	14631	10523	12615	2122	2395	2434
Atp2a1	10.3681	2.34976	0.834189	2.81682	0.00485012	0.0100449	up	4	2	4	31	8	15
Atp2a3	139.49	2.20039	0.282857	7.77917	7.30044e-15	6.68157e-14	up	41	36	70	275	223	211
Atp2b4	441.969	-2.73353	0.289552	-9.44054	3.70861e-21	5.35542e-20	down	933	501	818	164	103	91
Atp2c2	16.4395	2.67991	0.70384	3.80756	0.000140346	0.000400113	up	7	4	2	25	18	45
Atp6v0a4	76.4715	1.13334	0.305249	3.71283	0.000204956	0.000566401	up	46	39	56	134	109	82
Atp6v0e2	440.845	-1.05465	0.161116	-6.54587	5.91483e-11	3.87596e-10	down	556	567	630	265	336	283
Atp6v1g2	62.1069	-2.25718	0.41524	-5.43584	5.45389e-08	2.54562e-07	down	107	106	89	12	37	17
Atp7b	1100.14	1.08946	0.207024	5.26247	1.42134e-07	6.35001e-07	up	837	523	703	1834	1363	1437
Atp8b3	9.75668	-2.33153	0.792981	-2.94021	0.00327992	0.00706294	down	15	21	12	2	2	6
Atp8b5	86.7121	-1.36585	0.308447	-4.42816	9.50382e-06	3.27816e-05	down	103	166	100	60	49	41
Atxn1	513.887	-1.06055	0.144794	-7.32452	2.39746e-13	1.96101e-12	down	676	622	747	373	323	334
AU021092	51.7979	2.8026	0.475799	5.8903	3.85485e-09	2.06766e-08	up	19	4	15	78	117	84
Aunip	185.789	2.11734	0.226089	9.3651	7.59818e-21	1.07267e-19	up	65	74	66	256	359	316
Aurka	2193.28	2.1651	0.122405	17.6881	5.18316e-70	6.17138e-68	up	777	852	726	3458	3787	3831
Aurkb	1749.4	2.1355	0.125802	16.9751	1.25516e-64	1.23761e-62	up	669	610	629	2808	3137	2854
Aven	460.526	1.1449	0.205547	5.57003	2.54696e-08	1.24305e-07	up	273	343	229	540	726	690
Azgp1	45.3557	-4.61204	0.574154	-8.03276	9.5302e-16	9.33132e-15	down	75	86	96	0	3	8
Azin2	69.8866	-1.46915	0.365475	-4.01985	5.82357e-05	0.000177064	down	104	102	96	25	59	30
B3galt4	8.32853	2.14323	0.911916	2.35025	0.0187607	0.0337917	up	5	4	0	18	14	10
Bace1	656.91	-1.14896	0.193433	-5.93983	2.85319e-09	1.55149e-08	down	1019	793	847	514	336	415
Bambi	23.8131	-2.02655	0.552471	-3.66816	0.000244299	0.000663646	down	29	45	39	5	7	17
Banf1	7761.19	1.55125	0.197514	7.85384	4.03488e-15	3.75825e-14	up	3265	4760	3634	9104	13358	13213
Bard1	407.372	2.22838	0.212438	10.4896	9.648e-26	1.85621e-24	up	137	136	149	910	585	586
Baz2b	1389.29	-1.03033	0.205023	-5.02546	5.02236e-07	2.07419e-06	down	1794	1536	2161	1226	756	849
Bbof1	67.255	-1.63713	0.298922	-5.47679	4.33102e-08	2.05264e-07	down	111	85	103	29	35	37
Bbox1	14.9592	-4.46893	1.0176	-4.39164	1.12498e-05	3.83843e-05	down	13	31	41	0	0	4
Bbs1	32.4277	-1.67506	0.46187	-3.62669	0.000287076	0.000770892	down	36	45	65	24	11	13
BC048671	18.8006	-2.18628	0.628279	-3.47978	0.000501818	0.00128389	down	26	34	31	6	2	13
Bcat2	6.93954	-2.91214	1.00527	-2.89687	0.00376903	0.0079995	down	13	14	9	0	3	2
Bckdha	2573.23	-1.15162	0.131977	-8.72589	2.64104e-18	3.16249e-17	down	3218	4032	3213	1578	1723	1632
Bcl2l11	2321.21	-2.59727	0.16408	-15.8293	1.95446e-56	1.35534e-54	down	4248	3152	4307	725	677	633
Bcl2l15	16.4409	-2.02388	0.636243	-3.18098	0.00146777	0.00340903	down	40	21	16	6	8	6
Bcl3	829.358	1.00573	0.133235	7.54853	4.40207e-14	3.81583e-13	up	480	558	588	1064	1189	1166
Bcl7a	666.116	-1.31637	0.15055	-8.74376	2.25486e-18	2.71811e-17	down	874	946	981	371	347	462
Bcl9	983.48	-1.01682	0.236705	-4.29571	1.74132e-05	5.76677e-05	down	1409	1020	1439	926	519	573
Bcl9l	2761.01	-1.46969	0.236962	-6.20222	5.56706e-10	3.30956e-09	down	4816	2781	4299	1942	1281	1316
Bdh2	85.3721	-1.89578	0.418156	-4.53366	5.79699e-06	2.0697e-05	down	116	168	113	17	60	34
Bdkrb2	7.46002	4.37821	1.2783	3.42503	0.000614728	0.00154459	up	2	0	0	19	15	10
Bend5	22.9781	5.04556	0.982147	5.13727	2.78753e-07	1.19219e-06	up	0	4	0	18	62	57
Bicc1	189.768	-3.57172	0.237412	-15.0444	3.75714e-51	2.24734e-49	down	311	330	391	33	32	26
Bin1	3810.08	1.43643	0.150245	9.5606	1.17073e-21	1.74243e-20	up	1983	2258	1814	4987	6371	5806
Birc5	2229.23	2.67459	0.153767	17.3938	9.18756e-68	9.91079e-66	up	564	669	546	3389	4135	4372
Blcap	2212.17	1.10249	0.129536	8.51105	1.72369e-17	1.9476e-16	up	1238	1578	1330	3256	2790	3291
Blm	364.575	1.00054	0.167751	5.96441	2.45522e-09	1.34435e-08	up	200	252	265	548	508	447
Blnk	606.533	1.14243	0.127648	8.94986	3.55944e-19	4.50589e-18	up	378	359	376	830	856	893
Bmf	3697.07	-3.06692	0.112749	-27.2012	6.28149e-163	6.09836e-160	down	5996	6733	6741	827	861	747
Bmp7	31.3873	-2.50601	0.562583	-4.45447	8.41004e-06	2.91843e-05	down	38	88	32	6	10	13
Bnip1	578.123	1.07979	0.169988	6.35217	2.123e-10	1.31603e-09	up	303	404	389	709	795	920
Bod1l	2724.03	-1.02137	0.225701	-4.52531	6.03076e-06	2.1483e-05	down	3674	2786	4275	2499	1521	1555
Bora	470.117	1.88177	0.166128	11.3272	9.62246e-30	2.2871e-28	up	213	164	213	741	738	806
Bpifb4	36.2054	1.90073	0.574137	3.31058	0.000931039	0.00225627	up	17	25	3	50	72	54
Brinp3	60.143	-3.05741	0.460446	-6.64011	3.13458e-11	2.11333e-10	down	110	110	96	24	12	4
Brip1	509.077	1.28092	0.189778	6.74954	1.48313e-11	1.03304e-10	up	284	252	338	908	681	644
Brme1	165.666	1.09022	0.188394	5.78691	7.16912e-09	3.72046e-08	up	98	110	104	231	214	252
Bsdc1	1116.04	-1.07141	0.138639	-7.72808	1.09183e-14	9.85693e-14	down	1318	1697	1446	694	787	741
Bsg	53316.4	-1.26685	0.175477	-7.21942	5.22089e-13	4.13381e-12	down	69950	83326	68717	25411	38032	33021
Bsn	419.67	1.20734	0.1469	8.21878	2.05586e-16	2.12507e-15	up	266	245	235	579	605	625
Btbd17	9.91983	-2.17541	0.931544	-2.33528	0.019529	0.0350208	down	12	24	12	0	8	3
Btbd19	681.181	1.27149	0.142733	8.90816	5.18852e-19	6.51585e-18	up	365	404	407	1121	854	1007
Btc	485.58	2.39961	0.160211	14.9778	1.02576e-50	6.07802e-49	up	168	157	130	878	840	805
Btg2	1148.75	-1.1658	0.122284	-9.53361	1.51905e-21	2.2319e-20	down	1475	1730	1478	702	739	747
Bub1	1262.36	2.1191	0.12564	16.8664	7.94744e-64	7.59884e-62	up	455	452	484	1948	2205	2183
Bub1b	2048.96	1.92484	0.105741	18.2034	4.84649e-74	6.87276e-72	up	798	908	811	3486	3162	3381
Bysl	1403.11	1.16156	0.128991	9.00495	2.15762e-19	2.78724e-18	up	778	965	813	2035	1820	2142
Bzw2	2477.13	1.11885	0.123819	9.03623	1.6217e-19	2.11659e-18	up	1296	1710	1604	3619	3450	3416
C1qbp	5481.14	1.12953	0.118105	9.56385	1.13455e-21	1.69057e-20	up	2967	3766	3411	7378	7910	7948
C1qtnf1	93.7533	1.33153	0.279296	4.76744	1.86579e-06	7.17056e-06	up	52	61	44	138	165	111
C1qtnf6	4255.2	-1.67945	0.109636	-15.3185	5.75673e-53	3.63278e-51	down	6128	6747	6230	2031	2233	1988
C1ra	310.136	-1.11149	0.185301	-5.99829	1.99406e-09	1.10576e-08	down	454	347	445	200	214	192
C1rb	30.6404	-1.24826	0.402893	-3.09824	0.00194677	0.00441988	down	41	47	39	14	21	21
C1rl	88.0348	-3.24296	0.320156	-10.1293	4.09538e-24	6.87337e-23	down	156	186	127	18	16	18
C1s1	538.336	-3.37888	0.219732	-15.3773	2.32614e-53	1.49787e-51	down	1146	821	915	118	98	76
C1s2	67.2008	-3.79136	0.431889	-8.77855	1.65589e-18	2.01338e-17	down	161	85	121	11	7	10
C2cd4c	17.525	-5.72752	1.1565	-4.95245	7.32847e-07	2.97787e-06	down	37	22	42	0	2	0
C2cd5	1306.95	1.06225	0.126938	8.36832	5.8445e-17	6.32077e-16	up	837	753	901	1970	1718	1778
C3ar1	37.4813	4.72552	0.634325	7.44969	9.35623e-14	7.84097e-13	up	6	0	2	77	78	68
C8g	141.025	-1.29228	0.247418	-5.22305	1.76004e-07	7.78874e-07	down	209	187	193	81	63	109
Cacna1g	149.118	-2.08692	0.304214	-6.86003	6.88462e-12	4.94259e-11	down	266	177	266	82	53	41
Cacna2d4	20.2551	-4.30466	0.802829	-5.36186	8.23683e-08	3.78852e-07	down	48	42	23	0	4	2
Cacng7	33.6607	-3.3979	0.499396	-6.80401	1.01748e-11	7.17409e-11	down	58	49	74	5	8	5
Cacybp	2102.81	1.10507	0.125041	8.83763	9.77678e-19	1.20083e-17	up	1148	1444	1345	2784	2909	3176
Cad	4429.42	2.15568	0.232864	9.25724	2.0978e-20	2.87474e-19	up	1702	1148	1922	9851	6285	6289
Cadm2	54.4728	-2.38991	0.357439	-6.68618	2.29066e-11	1.56781e-10	down	95	70	104	21	15	18
Cadm4	552.688	-1.34378	0.210127	-6.39508	1.60459e-10	1.00554e-09	down	777	770	787	239	409	314
Calcoco1	3214.13	-1.20638	0.121716	-9.91146	3.712e-23	6.0063e-22	down	4524	3929	4740	2006	2000	1999
Calcrl	257.936	1.82483	0.299908	6.08465	1.16745e-09	6.65812e-09	up	103	165	67	466	330	450
Calml4	26.1018	-3.6406	0.596658	-6.10166	1.04975e-09	6.02499e-09	down	34	60	49	4	2	6
Camk1d	6.59958	-4.28512	1.28816	-3.32654	0.00087931	0.00214036	down	12	12	13	2	0	0
Camk1g	68.3221	-2.72071	0.470624	-5.78107	7.42284e-09	3.84738e-08	down	142	87	119	32	6	18
Camk2b	38.6539	-1.06638	0.37208	-2.86601	0.00415687	0.00875566	down	51	55	48	18	31	28
Camk2n1	736.65	-1.43182	0.120747	-11.858	1.95596e-32	5.40178e-31	down	1041	1096	1028	397	403	431
Camsap3	53.1892	-1.0855	0.441131	-2.46073	0.0138656	0.0258529	down	68	57	88	59	18	29
Capg	4598.48	3.89546	0.205505	18.9556	3.97345e-80	6.42936e-78	up	600	683	421	7258	9646	9676
Caps2	52.3367	-1.09718	0.318035	-3.44988	0.000560827	0.00142075	down	71	82	57	35	36	32
Car11	40.5298	-5.12174	0.664187	-7.71129	1.24554e-14	1.12125e-13	down	78	86	68	1	0	6
Car12	254.898	-1.94621	0.23167	-8.40079	4.43476e-17	4.84598e-16	down	425	383	382	77	111	136
Car14	31.9254	-2.42761	0.513268	-4.72971	2.24839e-06	8.51136e-06	down	62	34	62	11	5	15
Car15	48.3789	-1.10171	0.376195	-2.92857	0.00340522	0.00731156	down	69	48	77	25	27	43
Car2	79.6889	1.52811	0.257595	5.93219	2.98912e-09	1.62191e-08	up	35	43	43	130	116	120
Car6	33.9934	1.17795	0.527943	2.23121	0.0256674	0.0446702	up	6	34	22	54	44	48
Card10	5794.09	-1.24065	0.167294	-7.41597	1.20738e-13	1.00319e-12	down	8809	6245	8865	3767	3519	3365
Card14	231.488	1.91854	0.176195	10.8887	1.30466e-27	2.80513e-26	up	98	87	100	378	384	369
Carm1	1748.87	1.03534	0.14254	7.26352	3.77152e-13	3.03381e-12	up	1172	1067	1135	2846	2112	2320
Cars1	9212.65	1.78061	0.125397	14.1998	9.19271e-46	4.67827e-44	up	3487	4678	4094	14234	14894	14955
Casp4	363.74	1.03214	0.221404	4.66179	3.13476e-06	1.16673e-05	up	205	309	191	440	486	583
Casp8	2297.46	1.0959	0.150441	7.28459	3.22659e-13	2.61379e-12	up	1248	1773	1301	3269	3107	3300
Castor1	384.807	-1.64405	0.219827	-7.47883	7.4985e-14	6.35585e-13	down	619	572	523	137	216	222
Castor2	233.739	-1.48437	0.278307	-5.33358	9.62968e-08	4.37811e-07	down	371	271	370	181	87	114
Cat	7999.2	-1.47645	0.107435	-13.7427	5.63362e-43	2.47742e-41	down	11931	11951	10747	4652	4190	4235
Catsperz	13.9292	-1.53668	0.607414	-2.52987	0.0114105	0.021764	down	19	18	24	4	9	9
Cbln3	539.007	-1.66023	0.22839	-7.26926	3.6146e-13	2.91315e-12	down	894	771	741	184	319	295
Cbr1	563.14	-2.48476	0.174837	-14.2118	7.74077e-46	3.97139e-44	down	828	1111	880	154	188	185
Cbs	1138.44	-2.97821	0.150728	-19.7588	6.74035e-87	1.2697e-84	down	1940	2079	1931	223	299	269
Cbx6	2291.88	-1.2408	0.181949	-6.81946	9.13865e-12	6.46881e-11	down	3527	2386	3546	1353	1447	1409
Ccbe1	2489.28	1.97303	0.208873	9.44605	3.51873e-21	5.10458e-20	up	979	856	1140	5487	3185	3634
Ccdc103	54.5884	-1.12462	0.36315	-3.09685	0.00195589	0.0044374	down	60	87	74	24	32	50
Ccdc122	263.699	1.26798	0.194137	6.53138	6.51674e-11	4.25273e-10	up	118	177	162	351	389	411
Ccdc146	7.57695	-2.06712	0.848242	-2.43695	0.0148119	0.0274228	down	12	12	12	1	3	5
Ccdc148	9.22625	-4.16942	1.14228	-3.65008	0.00026216	0.000708809	down	7	29	16	0	1	2
Ccdc15	195.728	1.0702	0.261802	4.08782	4.35444e-05	0.000135363	up	121	127	124	383	196	244
Ccdc152	47.3666	-1.37371	0.523065	-2.62627	0.00863264	0.0169444	down	70	43	88	50	20	12
Ccdc157	937.979	-1.29758	0.202342	-6.41282	1.42857e-10	8.99697e-10	down	1533	1001	1379	662	505	512
Ccdc162	17.7543	-2.53574	0.74401	-3.4082	0.000653926	0.001633	down	32	33	24	0	10	6
Ccdc17	98.9293	-1.60996	0.293635	-5.48285	4.18526e-08	1.98729e-07	down	145	178	116	62	52	37
Ccdc18	87.2293	1.8569	0.268069	6.92692	4.30091e-12	3.14313e-11	up	40	33	38	141	156	125
Ccdc198	733.253	-4.36271	0.214113	-20.3757	2.74734e-92	5.77902e-90	down	1221	1380	1523	53	61	96
Ccdc27	180.219	-1.67456	0.266438	-6.28499	3.27867e-10	1.9923e-09	down	208	297	306	79	67	120
Ccdc28b	153.306	-1.17021	0.227188	-5.15086	2.59293e-07	1.11273e-06	down	186	241	199	78	109	104
Ccdc39	30.6646	-1.33061	0.432855	-3.07403	0.00211187	0.00475284	down	46	30	53	22	15	17
Ccdc40	31.2542	-2.18242	0.503016	-4.33866	1.43356e-05	4.81451e-05	down	68	44	38	17	6	12
Ccdc73	57.1057	-1.68736	0.407831	-4.13741	3.51253e-05	0.00011094	down	96	59	101	41	16	27
Ccdc77	499.395	1.23661	0.157145	7.86922	3.56861e-15	3.33625e-14	up	296	303	277	847	666	657
Ccdc88c	795.67	-1.33808	0.22253	-6.01302	1.82096e-09	1.01467e-08	down	1199	808	1344	547	464	384
Ccdc9	1824.49	1.13221	0.157678	7.18048	6.94653e-13	5.46244e-12	up	1088	1167	1112	2094	2739	2897
Cchcr1	520.94	1.30332	0.153758	8.47645	2.32162e-17	2.59074e-16	up	281	309	295	667	819	802
Ccl17	20.9003	-2.53227	0.555941	-4.55491	5.24068e-06	1.88441e-05	down	33	40	32	3	7	9
Ccl2	2866.26	1.44049	0.150707	9.55821	1.19808e-21	1.78103e-20	up	1275	1770	1511	3842	4536	4552
Ccl28	26.3151	-2.3359	0.512441	-4.55837	5.15526e-06	1.85581e-05	down	31	54	45	14	6	7
Ccl5	15.6749	2.60659	0.650899	4.0046	6.21236e-05	0.000188025	up	5	5	3	28	36	19
Ccl6	12.342	2.19866	0.901918	2.43777	0.0147783	0.0273725	up	5	8	0	36	16	11
Ccl9	118.732	3.56098	1.32699	2.68351	0.00728546	0.0145444	up	29	0	25	223	197	257
Ccn1	3423.31	-2.27834	0.140723	-16.1902	5.90933e-59	4.57556e-57	down	6098	4784	5798	1271	1138	1209
Ccn5	73.5107	-1.23103	0.37021	-3.32521	0.000883527	0.0021498	down	90	120	94	26	67	42
Ccna2	3308.4	2.09809	0.104833	20.0135	4.1975e-89	8.27761e-87	up	1251	1196	1240	5578	5699	5293
Ccnb1	4354.18	2.71302	0.117597	23.0706	9.14725e-118	3.72411e-115	up	1090	1274	1031	7955	7844	7549
Ccnb1-ps	35.4751	2.81552	0.424719	6.62914	3.37657e-11	2.26921e-10	up	8	9	9	66	64	62
Ccnb1ip1	51.0596	1.1507	0.371678	3.09595	0.00196181	0.00444924	up	41	28	24	79	52	87
Ccnb2	2532.21	2.60976	0.155439	16.7896	2.90835e-63	2.67929e-61	up	718	739	641	3882	5135	4402
Ccnf	1114.49	1.9299	0.13615	14.1749	1.31114e-45	6.54067e-44	up	501	410	451	1916	1718	1825
Ccnt2	1357.94	-1.00851	0.172328	-5.85225	4.84967e-09	2.56852e-08	down	1753	1804	1785	1172	726	897
Ccpg1	1740.44	-1.33569	0.124093	-10.7637	5.10988e-27	1.07486e-25	down	2440	2512	2388	1136	882	1039
Ccrl2	7.92294	4.48616	1.26786	3.53836	0.000402624	0.00105033	up	0	0	2	21	15	11
Cct6b	12.5689	-1.63682	0.680212	-2.40634	0.0161134	0.029542	down	19	15	22	9	2	8
Cct8	11524.7	1.30829	0.10583	12.3622	4.18606e-35	1.31424e-33	up	5830	7185	6538	16600	16943	17183
Cd109	73.1055	1.73118	0.312903	5.53265	3.15428e-08	1.51848e-07	up	24	46	30	113	128	106
Cd14	4114.76	1.04558	0.10883	9.60745	7.43651e-22	1.12403e-20	up	2603	2878	2428	5677	5691	5761
Cd164	12519.5	-1.35629	0.119034	-11.3942	4.4716e-30	1.09161e-28	down	17990	16030	18959	7897	6930	6922
Cd200l1	21.0277	-6.00209	1.15346	-5.20357	1.95495e-07	8.57608e-07	down	59	31	31	2	0	0
Cd24a	30702.6	-1.06599	0.130994	-8.13773	4.02754e-16	4.04388e-15	down	36537	47121	38912	18925	21595	20755
Cd274	61.9488	1.00737	0.308691	3.26337	0.00110094	0.00262517	up	45	35	41	105	81	70
Cd300a	31.3078	-3.46403	0.589264	-5.87857	4.13821e-09	2.20745e-08	down	55	58	56	0	8	8
Cd320	1952.84	-1.08678	0.149975	-7.24639	4.28013e-13	3.41247e-12	down	2652	2833	2331	1110	1367	1381
Cd36	116.915	-1.98224	0.245106	-8.08729	6.10057e-16	6.02467e-15	down	151	219	181	49	48	49
Cd53	9.47422	6.66093	1.41488	4.70776	2.50455e-06	9.42735e-06	up	0	0	0	31	9	19
Cd81	4802.61	-1.11619	0.134754	-8.28313	1.19977e-16	1.27461e-15	down	6332	6874	6151	2786	3507	3061
Cd93	11.027	3.92687	0.932363	4.21174	2.53416e-05	8.20513e-05	up	2	2	0	23	19	22
Cd99	142.797	1.65049	0.295348	5.5883	2.29305e-08	1.12566e-07	up	70	71	62	143	258	266
Cda	221.674	1.75294	0.240112	7.30052	2.86654e-13	2.33561e-12	up	116	107	75	299	409	346
Cdadc1	880.545	-1.40186	0.126205	-11.1078	1.15001e-28	2.59648e-27	down	1256	1292	1213	473	474	547
Cdc20	2101.86	2.59199	0.153822	16.8506	1.03936e-63	9.86294e-62	up	597	587	576	3193	4279	3646
Cdc25b	1365.27	2.38014	0.131019	18.1664	9.51881e-74	1.32019e-71	up	441	452	402	2181	2484	2406
Cdc25c	785.504	2.51067	0.154982	16.1998	5.05903e-59	3.96584e-57	up	240	228	222	1203	1470	1451
Cdc37l1	3204.13	-1.18224	0.137339	-8.60822	7.42035e-18	8.6395e-17	down	4569	4112	4402	2270	1701	2097
Cdc42ep2	697.749	-1.57033	0.220775	-7.11284	1.13682e-12	8.73172e-12	down	1213	857	993	283	441	359
Cdc42ep5	824.109	2.25843	0.213387	10.5837	3.54681e-26	7.08296e-25	up	241	378	222	1224	1499	1484
Cdc45	451.717	1.92544	0.197206	9.76358	1.61353e-22	2.52974e-21	up	189	180	185	580	858	766
Cdc7	292.243	1.63683	0.155589	10.5202	6.97152e-26	1.35366e-24	up	131	139	149	456	437	474
Cdca2	718.811	2.38056	0.166271	14.3174	1.70338e-46	8.84704e-45	up	244	190	247	1378	1093	1261
Cdca3	2438.58	2.44264	0.153373	15.9262	4.17207e-57	2.94166e-55	up	782	756	691	3583	4626	4498
Cdca4	1192.88	1.45195	0.169452	8.56849	1.04852e-17	1.20303e-16	up	509	759	618	1596	1841	1957
Cdca5	1195.71	1.55246	0.150853	10.2912	7.71994e-25	1.38203e-23	up	486	647	662	1718	1776	2016
Cdca7	929.865	1.56253	0.12201	12.8065	1.5069e-37	5.29766e-36	up	479	461	444	1408	1481	1402
Cdca8	1529.13	2.82534	0.137881	20.4912	2.58045e-93	5.51997e-91	up	357	420	337	2610	2947	2717
Cdcp3	20.8397	2.35146	0.685796	3.42881	0.000606231	0.00152506	up	9	2	9	16	48	43
Cdh10	8.00075	2.29857	0.945507	2.43104	0.0150554	0.0278083	up	1	2	5	6	13	22
Cdh16	6026.98	-1.82203	0.239052	-7.62191	2.49942e-14	2.20288e-13	down	11936	6117	9459	3254	2406	2568
Cdh3	4.99349	4.72626	1.50023	3.15035	0.00163074	0.00375918	up	0	1	0	13	5	12
Cdh6	8114.6	-2.09088	0.20903	-10.0027	1.48228e-23	2.44227e-22	down	13727	10185	14723	4172	2651	2740
Cdhr2	719.951	-1.80013	0.171025	-10.5256	6.58686e-26	1.28291e-24	down	1225	919	1142	363	329	301
Cdk1	3333.6	1.61881	0.148167	10.9256	8.69736e-28	1.89258e-26	up	1581	1779	1463	4484	5723	5308
Cdk5r1	164.316	-1.24903	0.233587	-5.34717	8.93425e-08	4.07957e-07	down	220	212	249	75	117	108
Cdkl1	252.16	-4.06496	0.294629	-13.7969	2.66088e-43	1.18668e-41	down	566	422	408	42	28	18
Cdkl5	957.712	-1.40108	0.222103	-6.30826	2.82195e-10	1.7239e-09	down	1381	1175	1532	748	453	430
Cdkn2b	1549.17	1.50204	0.171733	8.74642	2.20237e-18	2.66246e-17	up	720	930	734	1945	2445	2676
Cdkn3	357.804	2.62098	0.176092	14.8842	4.17637e-50	2.42903e-48	up	86	108	101	600	697	603
Cdr2	538.883	1.15073	0.180713	6.36773	1.91846e-10	1.19334e-09	up	309	303	374	794	614	892
Cdr2l	1222.4	1.35045	0.172411	7.83275	4.77313e-15	4.43279e-14	up	667	548	812	1922	1591	1920
Cdt1	1994.75	1.40224	0.152296	9.20738	3.34193e-20	4.5159e-19	up	1151	890	1178	2843	3083	3012
Ceacam1	54.5662	-2.0517	0.474069	-4.32784	1.50578e-05	5.03829e-05	down	84	79	96	42	12	12
Ceacam10	22.8776	1.86638	0.50486	3.69684	0.000218304	0.000599741	up	10	13	6	43	39	29
Ceacam20	11.4531	-5.09935	1.22245	-4.17143	3.02696e-05	9.68643e-05	down	12	30	24	0	2	0
Cebpa	45.477	-1.46124	0.368208	-3.96853	7.23188e-05	0.000217215	down	75	60	61	34	23	18
Cebpb	4059.54	1.06023	0.15932	6.65475	2.83776e-11	1.92349e-10	up	2565	2695	2488	4551	6354	6014
Cebpd	73.5546	-2.27328	0.364758	-6.23228	4.59683e-10	2.747e-09	down	102	173	85	26	22	30
Celf4	30.1794	-2.43664	0.455656	-5.34754	8.91561e-08	4.07253e-07	down	48	50	52	7	14	8
Celf5	69.8765	-1.52927	0.318964	-4.79448	1.63096e-06	6.32781e-06	down	115	116	74	32	38	41
Cemip2	4446.92	-1.67065	0.116572	-14.3315	1.39128e-46	7.25592e-45	down	6501	6383	7044	2470	2031	2076
Cenpa	1653.96	2.52882	0.190655	13.2639	3.74923e-40	1.46499e-38	up	473	576	390	2381	3196	3118
Cenpe	1638.58	1.9997	0.153876	12.9955	1.29735e-38	4.75985e-37	up	671	541	716	3038	2487	2586
Cenpf	2268.39	1.54272	0.157189	9.81447	9.75514e-23	1.54673e-21	up	1200	997	1212	4116	3003	3339
Cenph	317.351	1.78771	0.19447	9.19274	3.82975e-20	5.15301e-19	up	131	152	137	412	552	554
Cenpi	683.597	1.93016	0.153826	12.5477	4.093e-36	1.3523e-34	up	251	334	253	1094	1162	1089
Cenpk	204.188	1.76058	0.223234	7.88671	3.10266e-15	2.91359e-14	up	90	98	86	257	371	344
Cenpl	427.499	1.76239	0.166645	10.5757	3.86244e-26	7.68893e-25	up	218	186	168	717	623	702
Cenpm	4108.37	2.79228	0.159002	17.5613	4.87383e-69	5.59205e-67	up	864	1155	1040	6220	7885	8048
Cenpn	548.808	2.79687	0.16353	17.1031	1.40768e-65	1.43276e-63	up	120	128	159	938	946	1081
Cenpp	170.326	2.09817	0.22954	9.14075	6.20203e-20	8.25694e-19	up	62	80	48	272	287	294
Cenpq	441.395	1.23907	0.190861	6.49204	8.46804e-11	5.45211e-10	up	247	299	228	530	642	742
Cenps	188.961	2.22941	0.247608	9.00381	2.18018e-19	2.80777e-18	up	52	68	76	262	388	310
Cenpt	674.865	1.40202	0.137	10.2337	1.40059e-24	2.44493e-23	up	337	397	358	942	1073	1008
Cenpu	147.876	1.8058	0.226581	7.96976	1.58987e-15	1.51783e-14	up	57	82	55	237	223	251
Cenpw	304.024	1.47282	0.249932	5.89286	3.79561e-09	2.03935e-08	up	182	157	134	342	585	449
Cep112	27.7399	-1.08407	0.414635	-2.61451	0.00893548	0.017479	down	36	31	44	21	17	17
Cep128	545.457	1.45295	0.14214	10.2219	1.5817e-24	2.74211e-23	up	296	302	261	900	783	788
Cep55	1911.69	2.0916	0.10855	19.2685	9.87336e-83	1.73072e-80	up	731	675	732	3186	3150	3233
Cep57l1	558.418	1.04913	0.135744	7.72868	1.08664e-14	9.81714e-14	up	314	369	390	760	795	771
Cep89	1432.96	1.02928	0.153136	6.72138	1.80017e-11	1.24493e-10	up	772	1064	946	2020	2159	1761
Cercam	45.4644	-1.0927	0.377853	-2.89186	0.00382966	0.0081192	down	68	63	51	38	18	34
Cerk	1763.99	-1.09681	0.0998157	-10.9883	4.34971e-28	9.64811e-27	down	2224	2363	2496	1190	1136	1148
Cers6	5249.64	-1.19367	0.155506	-7.67603	1.64097e-14	1.46676e-13	down	7223	6762	7515	4065	2988	2836
Ces2c	9.09468	2.1139	0.894619	2.36291	0.0181321	0.0328093	up	5	1	4	25	6	15
Ces2e	38.2854	4.14975	0.56943	7.28754	3.15659e-13	2.56195e-12	up	6	6	0	83	77	64
Ces2g	250.72	1.24957	0.176799	7.06774	1.57478e-12	1.19948e-11	up	149	150	138	418	342	332
Cfap100	51.1744	-4.23301	0.475196	-8.90792	5.19968e-19	6.52337e-18	down	97	85	104	7	2	7
Cfap126	26.8685	-1.29109	0.502525	-2.56921	0.0101931	0.0197009	down	44	44	24	9	19	20
Cfap20dc	186.614	1.59241	0.201515	7.90219	2.74036e-15	2.58298e-14	up	81	100	93	272	325	268
Cfap46	30.0816	-3.2127	0.633926	-5.06793	4.0216e-07	1.68347e-06	down	68	37	54	5	12	1
Cfap52	68.605	-1.97574	0.328009	-6.02342	1.70768e-09	9.54925e-09	down	105	81	136	29	25	32
Cfap77	27.8745	1.37489	0.526932	2.60924	0.00907428	0.0177231	up	7	23	16	38	57	29
Cfap96	179.261	-1.40944	0.210547	-6.69417	2.16892e-11	1.49095e-10	down	255	293	219	109	106	88
Cfb	1229.98	-1.02094	0.149171	-6.84412	7.69499e-12	5.49002e-11	down	1713	1380	1752	915	808	788
Cgref1	213.422	1.09165	0.265677	4.10894	3.97473e-05	0.000124634	up	101	188	114	249	297	351
Chac1	3588.63	1.43294	0.160045	8.95333	3.44902e-19	4.37049e-18	up	1521	2377	1833	5351	5314	5519
Chaf1a	1278.15	1.90787	0.147887	12.9009	4.44798e-38	1.59483e-36	up	527	447	609	2062	1996	2180
Chd1l	876.755	1.30171	0.141127	9.22371	2.87008e-20	3.89917e-19	up	421	514	558	1236	1236	1383
Chd6	1864.85	-1.19593	0.230316	-5.19256	2.0742e-07	9.07085e-07	down	2536	2278	2828	1664	843	1011
Chd9	3741.52	-2.41338	0.227584	-10.6044	2.84336e-26	5.70525e-25	down	6550	5051	6921	1678	884	1108
Chek1	856.236	2.52222	0.177726	14.1917	1.03171e-45	5.2085e-44	up	196	320	234	1494	1540	1472
Chga	7.37922	-3.38151	1.18779	-2.8469	0.00441474	0.00924174	down	6	16	18	0	0	4
Chmp1b	3123.37	-1.03649	0.0942678	-10.9951	4.03362e-28	8.96274e-27	down	3920	4376	4077	2162	2096	2069
Chmp6	2370.56	1.16498	0.142617	8.16858	3.12029e-16	3.17334e-15	up	1264	1703	1347	3147	3508	3469
Chn2	1000.9	1.59786	0.113307	14.1021	3.68517e-45	1.78886e-43	up	500	493	470	1593	1495	1563
Chp1	10503.7	-1.3844	0.0958252	-14.4472	2.61201e-47	1.41486e-45	down	14975	15369	14368	6094	6107	5775
Chrm4	8.88069	-2.78639	1.21758	-2.28847	0.0221104	0.0391546	down	28	1	16	4	0	3
Chtf18	420.678	2.43933	0.200531	12.1644	4.81186e-34	1.43571e-32	up	117	132	137	575	784	832
Cideb	12.9272	-2.12215	0.68463	-3.0997	0.00193716	0.00440283	down	20	26	16	8	2	5
Cip2a	1582.82	1.97082	0.11378	17.3214	3.24311e-67	3.46875e-65	up	659	622	612	2531	2579	2682
Cish	114.79	-1.90335	0.275137	-6.91784	4.58586e-12	3.33591e-11	down	185	169	179	55	32	63
Cit	762.187	1.83842	0.252236	7.28851	3.13397e-13	2.54529e-12	up	393	216	368	1519	959	1214
Ckap2	1213.51	1.83465	0.159811	11.4801	1.66063e-30	4.14206e-29	up	545	454	564	1854	2207	1788
Ckap2l	1279.31	1.67473	0.132031	12.6844	7.21916e-37	2.46919e-35	up	651	542	601	2117	1986	1919
Cklf	101.094	1.48329	0.269107	5.51191	3.54952e-08	1.69563e-07	up	49	68	40	141	152	167
Ckmt1	23.3293	-1.13434	0.470627	-2.41028	0.0159403	0.0292458	down	38	24	32	12	18	15
Cks1b	2162.29	1.64953	0.156804	10.5197	7.00692e-26	1.35844e-24	up	936	1188	958	2883	3662	3572
Cks2	1263.45	1.76094	0.151378	11.6327	2.8099e-31	7.31211e-30	up	521	629	547	1747	2232	2040
Clca1	81.1465	-1.3756	0.365945	-3.75903	0.000170577	0.000478198	down	137	128	79	69	37	34
Clca3b	9.23346	6.62235	1.37164	4.82805	1.37879e-06	5.39419e-06	up	0	0	0	21	23	13
Cldn18	55.6175	1.66988	0.391214	4.26846	1.96828e-05	6.46918e-05	up	33	16	29	64	87	110
Cldn34c1	210.502	-1.40773	0.208897	-6.73888	1.5961e-11	1.10927e-10	down	260	321	321	129	134	93
Cldn6	5059.92	1.63869	0.119556	13.7065	9.2785e-43	4.01041e-41	up	2481	2521	2237	7321	8185	8144
Clec11a	57.9423	1.0652	0.31429	3.38923	0.00070088	0.00174199	up	45	34	31	82	89	71
Clec2f	231.425	1.38294	0.171207	8.07756	6.6073e-16	6.51999e-15	up	118	125	135	378	316	341
Clic6	20.3485	-1.7374	0.701244	-2.4776	0.0132271	0.0248052	down	14	43	36	13	14	2
Clspn	475.041	1.0026	0.144847	6.92177	4.46032e-12	3.25022e-11	up	337	286	307	688	633	638
Clu	9481.99	-1.33005	0.111701	-11.9072	1.08585e-32	3.02527e-31	down	12445	14657	12886	5415	5886	5363
Cmss1	593.501	2.11746	0.193281	10.9554	6.26069e-28	1.37659e-26	up	164	275	218	910	974	1096
Cmtm7	407.591	1.18702	0.172617	6.87661	6.1293e-12	4.41289e-11	up	211	296	227	548	569	633
Cnga2	11.8225	-2.34357	0.761769	-3.07648	0.00209457	0.00472148	down	21	10	27	2	4	6
Cnn1	27.9498	-3.61476	0.611312	-5.91312	3.35692e-09	1.81369e-08	down	34	73	46	2	7	4
Cnnm2	1176.54	-1.60663	0.148397	-10.8266	2.57523e-27	5.46252e-26	down	1907	1614	1685	684	532	584
Cnnm4	948.142	2.44018	0.208424	11.7078	1.1627e-31	3.10898e-30	up	317	218	332	2018	1387	1555
Cntf	17.7516	-1.46716	0.63678	-2.30402	0.0212213	0.0377391	down	40	15	21	5	12	12
Cntnap5a	1397.31	1.98283	0.156951	12.6335	1.38047e-36	4.68357e-35	up	607	584	468	2617	2115	2169
Col11a2	50.5307	-1.51755	0.348521	-4.35425	1.3352e-05	4.50819e-05	down	84	60	76	33	20	28
Col16a1	26.6887	2.27865	0.50484	4.5136	6.37349e-06	2.25764e-05	up	4	10	13	54	45	38
Col1a1	27.6198	1.08293	0.425936	2.54248	0.0110067	0.021099	up	22	17	13	40	34	42
Col20a1	182.084	-1.76745	0.218039	-8.10612	5.2261e-16	5.18951e-15	down	244	286	300	71	103	81
Col4a3	33.2354	-2.59874	0.474051	-5.48199	4.20564e-08	1.99622e-07	down	52	48	68	5	14	10
Col4a4	53.6599	-2.09481	0.475768	-4.40302	1.06757e-05	3.65539e-05	down	123	43	88	29	20	14
Col4a5	1321.28	-1.37126	0.245389	-5.58812	2.29539e-08	1.12637e-07	down	2295	1205	2086	890	736	653
Col5a1	15.5965	5.4824	1.1602	4.72539	2.29677e-06	8.6867e-06	up	2	0	0	31	40	23
Col7a1	117.711	1.76351	0.286288	6.15994	7.27728e-10	4.26005e-09	up	69	38	50	160	196	205
Colgalt2	130.594	-2.44816	0.298988	-8.18814	2.65288e-16	2.72433e-15	down	207	180	263	51	48	26
Copz2	14.6726	-2.9987	0.878616	-3.41298	0.000642573	0.0016072	down	41	24	11	0	6	4
Coq3	198.184	1.32671	0.197007	6.73431	1.64712e-11	1.1441e-10	up	102	128	103	260	298	317
Coq8a	141.304	-2.3654	0.346076	-6.83491	8.20562e-12	5.82469e-11	down	194	309	196	34	34	74
Corin	15.7301	-7.46163	1.29891	-5.74451	9.2187e-09	4.7258e-08	down	24	41	28	0	0	0
Coro2a	402.445	1.47681	0.161043	9.17031	4.71674e-20	6.32054e-19	up	220	230	176	617	592	621
Cox6a2	27.6296	1.66786	0.465826	3.58042	0.00034304	0.00090956	up	11	10	18	39	35	56
Cpb2	5.25635	-5.87976	1.48301	-3.96474	7.34753e-05	0.000219955	down	9	9	13	0	0	0
Cpe	41192.6	-1.12947	0.117439	-9.61749	6.74582e-22	1.02577e-20	down	58071	51047	57171	25177	27490	27139
Cpeb3	217.398	-1.97466	0.275463	-7.16854	7.58041e-13	5.92399e-12	down	394	228	395	83	107	82
Cpeb4	3885.52	-1.96139	0.179367	-10.9351	7.83213e-28	1.71316e-26	down	6795	4742	6622	1886	1467	1561
Cplane2	13.267	-1.44606	0.634405	-2.2794	0.0226432	0.039986	down	21	11	25	8	8	6
Cplx1	5.71193	-3.42663	1.21368	-2.82333	0.00475273	0.00987882	down	5	10	16	0	1	2
Cpn1	221.489	-3.00603	0.239483	-12.5522	3.86857e-36	1.2815e-34	down	363	389	409	69	34	49
Cpne5	14.7075	-2.86085	0.711147	-4.02286	5.74945e-05	0.000174979	down	27	19	30	2	2	7
Cpne8	180.225	1.01504	0.209595	4.84287	1.27978e-06	5.03337e-06	up	124	111	116	297	239	210
Cpne9	40.3691	3.90545	0.627806	6.22078	4.94678e-10	2.95193e-09	up	0	10	5	50	99	84
Cpox	2952.34	1.43428	0.120133	11.939	7.40865e-33	2.09182e-31	up	1480	1466	1752	4708	4072	4550
Cpq	1590.63	-2.05216	0.127047	-16.1527	1.08611e-58	8.15944e-57	down	2397	2726	2429	577	672	659
Cpsf4l	10.5186	-2.15924	0.870864	-2.47942	0.0131597	0.0247045	down	10	23	18	7	0	5
Cpt1a	9480.38	-1.43159	0.136525	-10.4859	1.00247e-25	1.92282e-24	down	13432	13226	14066	6334	4692	4851
Cracdl	6.36597	5.08432	1.47679	3.44282	0.000575672	0.00145457	up	0	0	1	8	22	8
Crb2	166.786	-3.61262	0.334642	-10.7955	3.61514e-27	7.62989e-26	down	286	216	406	35	26	17
Crb3	495.159	-1.13542	0.188271	-6.0308	1.6315e-09	9.15164e-09	down	659	744	601	258	373	324
Crebl2	1661.74	-1.42142	0.117765	-12.0699	1.52283e-33	4.44898e-32	down	2309	2550	2269	920	860	1013
Crebrf	1425.4	-2.15144	0.164078	-13.1123	2.80021e-39	1.04252e-37	down	2269	2322	2260	624	576	419
Crip1	9928.62	-1.4336	0.220792	-6.49299	8.41503e-11	5.42145e-10	down	14465	15959	12236	3989	7204	5317
Crls1	1925.98	1.13753	0.132453	8.58816	8.83717e-18	1.02056e-16	up	1041	1381	1129	2641	2780	2759
Crp	247.863	-4.74648	0.255054	-18.6097	2.67948e-77	4.12411e-75	down	487	475	444	16	19	20
Cryab	2747.27	-1.76138	0.168294	-10.4661	1.23676e-25	2.36862e-24	down	4560	4283	3629	1071	1339	1452
Crybb1	7.89224	-4.5502	1.32277	-3.43991	0.000581904	0.00146943	down	7	25	13	0	0	2
Crybg1	925.908	1.9955	0.152436	13.0908	3.71873e-39	1.38041e-37	up	344	375	375	1829	1352	1403
Csad	1061.57	-1.44127	0.1232	-11.6987	1.2949e-31	3.44799e-30	down	1527	1415	1625	617	588	561
Csdc2	643.508	-3.09906	0.143901	-21.5361	7.14166e-103	2.04852e-100	down	1133	1173	1087	153	124	139
Csf1	4494.77	1.04084	0.160795	6.47308	9.60271e-11	6.14272e-10	up	2721	2575	3365	7402	5291	6041
Csf1r	345.449	-5.4748	0.309856	-17.6689	7.28479e-70	8.59265e-68	down	749	496	739	21	14	12
Csf2	14.4753	3.27401	0.717946	4.56025	5.10929e-06	1.84083e-05	up	2	4	2	23	28	30
Csf3	43.1544	4.10919	0.537309	7.64772	2.04575e-14	1.81571e-13	up	0	8	6	79	90	83
Csn3	252.483	4.4064	0.236364	18.6424	1.45453e-77	2.26637e-75	up	20	24	23	481	486	523
Cspp1	1073.09	-1.14429	0.153741	-7.44293	9.84743e-14	8.24714e-13	down	1548	1232	1564	746	619	703
Csprs	9.33865	3.04465	1.23195	2.47141	0.0134581	0.0251675	up	0	0	6	28	4	20
Cstb	4839.87	1.19195	0.195711	6.09038	1.12643e-09	6.43873e-09	up	2329	3610	2767	5571	7976	7207
Ctf1	37.5464	-1.51848	0.413789	-3.66969	0.000242847	0.000660697	down	73	50	40	22	21	17
Cth	5843.61	1.84273	0.148643	12.397	2.71306e-35	8.62507e-34	up	1989	2933	2605	9859	8592	9815
Ctla2b	176.921	1.731	0.243862	7.09825	1.26347e-12	9.67612e-12	up	60	101	81	233	305	301
Ctns	602.898	-1.07244	0.131682	-8.14413	3.82008e-16	3.8509e-15	down	796	791	819	425	354	423
Ctsa	2337.47	-1.12266	0.157411	-7.13203	9.89009e-13	7.63443e-12	down	3168	3260	3002	1232	1687	1618
Ctsc	2142.38	1.50123	0.100691	14.9092	2.87187e-50	1.67805e-48	up	1041	1080	1174	3298	3166	3322
Ctse	78.5827	2.58118	0.37869	6.81608	9.35587e-12	6.61886e-11	up	30	25	11	108	156	151
Ctso	877.136	-1.37416	0.125814	-10.9222	9.03298e-28	1.95885e-26	down	1265	1314	1147	530	471	509
Ctu2	774.118	1.10562	0.18751	5.89633	3.71682e-09	1.99957e-08	up	389	624	438	1009	1082	1174
Cubn	102.697	-1.17968	0.372534	-3.16663	0.00154217	0.00356806	down	165	82	171	93	54	48
Cul7	269.98	-1.07972	0.259508	-4.16065	3.17345e-05	0.000101116	down	451	237	386	179	166	191
Cxcl1	1188.19	2.25022	0.159676	14.0924	4.22798e-45	2.0445e-43	up	348	493	377	2174	1774	2128
Cxcl10	151.7	4.40211	0.409649	10.746	6.18574e-27	1.29042e-25	up	26	7	7	308	339	247
Cxcl15	14.8096	-2.60014	0.873462	-2.97682	0.00291258	0.00634224	down	23	32	20	2	0	11
Cxcl17	557.281	-1.46557	0.20357	-7.19933	6.05082e-13	4.77894e-12	down	788	923	699	245	374	294
Cxcl2	27.363	3.10043	0.654432	4.73759	2.16276e-06	8.21679e-06	up	0	10	7	55	35	62
Cxcl3	57.8191	3.65317	0.423153	8.6332	5.96611e-18	6.985e-17	up	12	6	7	127	117	87
Cxcl5	1149.09	2.8934	0.121513	23.8114	2.54559e-125	1.23569e-122	up	256	272	275	1991	2123	2142
Cxxc4	332.931	-1.70956	0.201061	-8.5027	1.85224e-17	2.08538e-16	down	479	449	574	195	125	163
Cxxc5	286.965	-1.54899	0.192754	-8.0361	9.27445e-16	9.08795e-15	down	406	475	379	125	167	159
Cyb5a	11229.5	-1.38805	0.184073	-7.54074	4.67321e-14	4.04254e-13	down	14302	19367	14266	5116	7300	6724
Cyb5d2	384.604	-1.22541	0.144534	-8.47835	2.28416e-17	2.55118e-16	down	533	556	497	232	231	249
Cyb5r1	4223.55	1.26424	0.155029	8.15484	3.49645e-16	3.53595e-15	up	1971	2766	2596	6540	5218	6699
Cybb	78.3897	-1.65069	0.352203	-4.68676	2.77567e-06	1.04013e-05	down	155	73	120	42	39	36
Cym	111.539	-5.21953	0.4283	-12.1866	3.66238e-34	1.10317e-32	down	226	236	177	2	6	10
Cyp11a1	44.6788	-2.17445	0.383416	-5.67124	1.41767e-08	7.12559e-08	down	58	86	72	15	22	13
Cyp17a1	20.6355	-4.94685	0.851272	-5.81113	6.2052e-09	3.24558e-08	down	32	42	44	0	2	2
Cyp1a1	74.4222	-3.65016	0.37336	-9.77651	1.4203e-22	2.23511e-21	down	134	139	133	12	5	17
Cyp1a2	7.15982	-6.32442	1.41021	-4.48474	7.30041e-06	2.55727e-05	down	17	12	13	0	0	0
Cyp2c23	44.6996	1.3028	0.347157	3.75276	0.000174901	0.00048967	up	24	29	23	72	51	74
Cyp2c55	239.665	1.01697	0.230889	4.40457	1.05994e-05	3.63026e-05	up	153	199	115	300	361	329
Cyp2c67	23.4793	-3.11911	0.69142	-4.51116	6.4473e-06	2.28123e-05	down	41	42	41	2	1	12
Cyp2c68	106.397	-2.87072	0.353511	-8.1206	4.63887e-16	4.63557e-15	down	185	190	176	14	22	43
Cyp2d10	29.6636	-4.11221	0.690728	-5.95344	2.62558e-09	1.43328e-08	down	59	74	32	4	6	0
Cyp2d22	1278.31	-1.52389	0.171624	-8.87928	6.72966e-19	8.35975e-18	down	2177	1510	1880	671	677	690
Cyp2d26	33.9719	-3.58924	0.713579	-5.02991	4.90719e-07	2.03061e-06	down	95	57	31	0	8	8
Cyp2j5	13.1272	-7.19902	1.31689	-5.4667	4.58496e-08	2.16244e-07	down	31	20	26	0	0	0
Cyp2u1	49.2461	-1.05516	0.319971	-3.29769	0.000974827	0.00235245	down	60	65	71	40	32	27
Cyp3a13	1391.87	1.19094	0.108708	10.9554	6.25725e-28	1.37659e-26	up	773	890	836	2057	2018	1907
Cyp46a1	86.9045	-1.7827	0.270118	-6.59969	4.12009e-11	2.74115e-10	down	141	123	132	48	41	32
Cyp4a32	13.2755	-3.21699	0.826821	-3.89079	9.99193e-05	0.000292526	down	17	39	15	5	2	1
Cyp4b1	766.091	-3.81268	0.222811	-17.1118	1.21285e-65	1.2445e-63	down	1364	1506	1343	69	107	138
Cyp4f14	27.1157	-7.27513	1.25479	-5.7979	6.71504e-09	3.49775e-08	down	66	42	50	0	0	1
Cyp4f15	6.70505	-6.2325	1.55069	-4.01917	5.84034e-05	0.000177531	down	3	20	17	0	0	0
Cyp4f17	332.227	-1.02644	0.208667	-4.91904	8.69691e-07	3.49789e-06	down	477	392	441	279	170	229
Cyp4f40	14.6955	2.50695	0.675153	3.71316	0.000204687	0.000565781	up	2	5	6	22	35	20
Cyp51	9505.64	1.4515	0.10958	13.2461	4.75503e-40	1.84656e-38	up	5096	4964	4919	13462	15154	14362
Cyrib	3197.01	1.00116	0.101456	9.86793	5.73366e-23	9.19498e-22	up	1935	2130	2213	4300	4514	4356
Cys1	1129.02	-1.97571	0.21587	-9.15232	5.57212e-20	7.42616e-19	down	2182	1311	1784	411	478	524
Cyth4	75.682	2.3219	0.425327	5.45908	4.78617e-08	2.2506e-07	up	30	12	32	82	164	142
D130040H23Rik	81.5945	-1.38291	0.304214	-4.54583	5.47181e-06	1.96081e-05	down	142	96	108	53	35	52
D5Ertd579e	4044.04	-1.15099	0.126521	-9.09723	9.26686e-20	1.22212e-18	down	5183	5437	5810	3012	2321	2440
D630045J12Rik	140.833	-1.21285	0.37237	-3.25711	0.00112552	0.00267922	down	217	150	211	148	54	62
Daam2	532.64	-3.38024	0.207844	-16.2634	1.79616e-59	1.43477e-57	down	865	1040	961	129	89	71
Dab2	298.801	-1.12854	0.196526	-5.74244	9.33229e-09	4.77821e-08	down	427	378	401	238	152	191
Dact3	14.1837	-2.52018	0.661868	-3.80768	0.000140275	0.000400004	down	25	17	29	3	4	6
Dagla	1243.75	1.2812	0.247148	5.18392	2.17269e-07	9.46549e-07	up	764	515	852	2476	1474	1515
Dapk2	19.482	2.06617	0.644806	3.20432	0.00135381	0.00316112	up	11	9	2	22	30	45
Dbf4	1815.33	1.64955	0.112128	14.7113	5.45317e-49	3.1002e-47	up	840	833	911	2712	2934	2856
Dbndd2	1312.16	1.12755	0.195674	5.76238	8.29366e-09	4.27068e-08	up	653	1019	762	1528	2068	1956
Dcdc2a	7.33457	2.9147	1.06769	2.72991	0.00633521	0.0128259	up	4	1	0	10	9	21
Dck	1102.03	1.71239	0.111503	15.3574	3.16107e-53	2.02517e-51	up	505	484	528	1779	1712	1728
Dctd	214.467	2.016	0.211184	9.54617	1.34584e-21	1.98647e-20	up	68	107	76	388	328	348
Dctpp1	1111.3	1.0241	0.191587	5.34536	9.02366e-08	4.11741e-07	up	582	898	684	1276	1676	1644
Dcun1d4	812.138	-1.63148	0.136775	-11.9282	8.43652e-33	2.36092e-31	down	1178	1204	1234	451	421	353
Ddah1	7337.72	-1.53669	0.151511	-10.1425	3.57925e-24	6.04735e-23	down	11139	9514	11446	4627	3533	3484
Ddah2	27.319	2.88219	0.666175	4.32648	1.51511e-05	5.06818e-05	up	13	2	4	73	47	29
Ddias	355.682	1.96637	0.189995	10.3496	4.20235e-25	7.7202e-24	up	160	126	140	692	531	530
Ddit4l	18.5662	-1.49373	0.631655	-2.36478	0.0180408	0.0326676	down	41	25	14	6	9	15
Ddt	863.464	-1.0499	0.136436	-7.69522	1.4125e-14	1.26434e-13	down	1052	1302	1079	550	601	586
Ddx10	1640.87	1.17863	0.111346	10.5852	3.48926e-26	6.97907e-25	up	946	983	1033	2451	2121	2468
Ddx11	517.933	1.16025	0.140343	8.26728	1.37047e-16	1.4426e-15	up	311	337	295	805	666	743
Ddx28	969.19	1.07019	0.156477	6.8393	7.95836e-12	5.65873e-11	up	578	712	553	1198	1368	1488
Ddx39a	4362.18	1.73271	0.168781	10.266	1.00269e-24	1.7724e-23	up	1654	2422	1882	5950	7360	7384
Ddx56	3537.47	1.0056	0.137915	7.29146	3.06608e-13	2.49175e-12	up	1943	2590	2410	4801	4411	5390
Ddx60	28.3552	5.3469	0.814899	6.56143	5.3296e-11	3.5052e-10	up	2	0	2	58	57	56
Defb1	9.0752	-6.66899	1.43216	-4.6566	3.21481e-06	1.19371e-05	down	7	27	20	0	0	0
Defb41	17.5297	-2.23171	0.58133	-3.83898	0.000123547	0.00035529	down	31	35	19	6	7	6
Dennd1a	387.588	-1.01727	0.214029	-4.75294	2.00477e-06	7.66732e-06	down	572	420	532	303	199	292
Dennd1c	158.467	-2.73098	0.240059	-11.3763	5.48752e-30	1.32933e-28	down	266	287	258	31	48	49
Dennd2b	818.855	-1.17943	0.164064	-7.18881	6.53601e-13	5.15569e-12	down	1272	967	1097	517	551	481
Dennd2d	109.826	2.93511	0.28617	10.2565	1.10625e-24	1.94457e-23	up	18	35	22	212	182	207
Dennd4c	3218.28	-1.0898	0.210225	-5.18395	2.1723e-07	9.46549e-07	down	4555	3536	4783	2794	1602	1985
Depdc1a	723.52	1.54938	0.15868	9.76418	1.60404e-22	2.51798e-21	up	372	306	406	1082	1188	1060
Depdc1b	419.907	2.19933	0.15809	13.9118	5.36756e-44	2.49059e-42	up	124	170	149	697	707	727
Depp1	966.471	-1.41453	0.171574	-8.24439	1.66004e-16	1.72866e-15	down	1427	1483	1226	485	645	496
Deptor	8699.25	-1.90887	0.202411	-9.43063	4.0762e-21	5.87952e-20	down	13306	12559	14583	5153	2860	3338
Dhfr	857.21	1.07083	0.148254	7.22297	5.08654e-13	4.02995e-12	up	533	541	554	1033	1320	1230
Dhh	432.119	1.20513	0.137597	8.75843	1.97991e-18	2.39812e-17	up	252	272	246	650	576	638
Dhrs3	5578.57	-2.08606	0.116388	-17.9232	7.76853e-72	1.03207e-69	down	8587	9004	9005	2020	2393	2151
Dhrs9	1495.54	1.00359	0.232862	4.30981	1.63398e-05	5.43267e-05	up	982	982	966	2994	1543	1658
Dhx34	2670.54	1.48851	0.165719	8.98214	2.6556e-19	3.38892e-18	up	1500	1165	1459	3524	4480	4143
Dhx58	11.1703	1.75246	0.785841	2.23004	0.0257448	0.0447864	up	6	2	7	18	27	8
Diaph3	930.016	1.85502	0.142748	12.9951	1.30501e-38	4.77406e-37	up	371	408	408	1754	1331	1426
Dimt1	689.647	1.19615	0.131394	9.10348	8.74815e-20	1.15613e-18	up	386	439	410	1082	884	1005
Dio1	10.2849	-6.84616	1.38489	-4.94348	7.67387e-07	3.10921e-06	down	31	14	15	0	0	0
Dipk2a	1575.61	-1.22216	0.15635	-7.81681	5.41769e-15	4.991e-14	down	2265	1782	2439	1044	905	975
Dis3	1123.02	1.40522	0.130061	10.8043	3.28355e-27	6.9533e-26	up	526	673	617	1762	1529	1752
Disp2	15.1101	-2.27452	0.690948	-3.29188	0.000995204	0.00239658	down	39	13	21	6	4	6
Dkc1	2227.46	1.547	0.149293	10.3622	3.68346e-25	6.79663e-24	up	890	1296	1169	3477	3147	3639
Dlgap1	2065.67	2.51769	0.183129	13.7481	5.22594e-43	2.30617e-41	up	446	767	603	3997	3426	3456
Dlgap5	1097.79	1.87767	0.116071	16.177	7.33198e-59	5.6083e-57	up	454	481	448	1774	1845	1712
Dlx3	40.6591	-1.30095	0.518403	-2.50953	0.0120891	0.0228922	down	43	61	67	45	18	10
Dna2	332.416	1.32027	0.168083	7.85485	4.00266e-15	3.73099e-14	up	156	203	202	546	446	477
Dnaaf9	2900.17	-1.57523	0.16928	-9.30551	1.33347e-20	1.85553e-19	down	4512	3694	4563	1845	1288	1381
Dnai7	35.1818	-1.70988	0.447334	-3.82238	0.000132167	0.000378594	down	46	56	57	25	18	8
Dnaja4	6.05408	2.97584	1.09801	2.71021	0.00672408	0.0135421	up	2	0	2	8	16	9
Dnajb13	12.3384	-3.29985	0.922836	-3.57577	0.000349203	0.000924541	down	22	35	9	0	3	4
Dnajb4	1398.2	-1.3814	0.118176	-11.6893	1.44535e-31	3.82428e-30	down	1880	2122	1952	745	837	813
Dnajb9	1099.35	-1.20562	0.119597	-10.0808	6.72069e-24	1.12347e-22	down	1467	1413	1636	705	686	664
Dnajc12	66.3408	-2.04584	0.334531	-6.11555	9.62273e-10	5.54559e-09	down	75	136	105	29	27	24
Dnajc28	100.375	-2.55532	0.338764	-7.54306	4.59068e-14	3.97659e-13	down	129	203	175	17	33	40
Dner	9.61347	4.75782	1.30726	3.63953	0.000273132	0.000735952	up	2	0	0	7	20	30
Dnm3	86.452	-1.55296	0.459326	-3.38095	0.000722359	0.00179239	down	194	50	132	48	35	53
Dnmt1	4365.29	1.31356	0.182097	7.21353	5.45187e-13	4.31128e-12	up	2504	1937	2927	7577	5773	5922
Dnph1	1024.94	2.3264	0.217423	10.6999	1.01902e-26	2.09806e-25	up	280	418	308	1317	1890	2063
Dock10	27.7616	1.53501	0.492786	3.11497	0.00183966	0.00419786	up	12	18	12	35	62	30
Dock11	278.999	1.2998	0.198812	6.53785	6.24102e-11	4.07913e-10	up	143	135	197	406	369	452
Dock3	6.29812	2.69221	1.14122	2.35906	0.0183212	0.033104	up	1	4	0	20	6	8
Dock8	151.743	-1.02059	0.23872	-4.27527	1.90903e-05	6.28426e-05	down	191	223	185	129	104	77
Dok1	3066.1	1.04119	0.14588	7.13731	9.51722e-13	7.37818e-12	up	1903	2264	1741	3801	4424	4514
Dop1b	2646.45	-1.83276	0.252873	-7.24775	4.2376e-13	3.3807e-12	down	4815	2844	4463	1638	955	1005
Dpep2	50.5239	3.2669	0.426708	7.65607	1.91713e-14	1.70515e-13	up	10	13	5	87	81	115
Dpf1	51.4726	1.03942	0.342484	3.03495	0.00240578	0.00533626	up	38	30	31	62	60	92
Dpm1	41.3061	-2.00191	0.430202	-4.65342	3.26468e-06	1.2108e-05	down	58	79	58	11	13	27
Dppa2	172.26	1.78906	0.233706	7.65517	1.93063e-14	1.71595e-13	up	69	100	59	272	259	295
Draxin	19.4742	-4.01639	0.712746	-5.6351	1.74956e-08	8.69341e-08	down	36	41	31	1	2	4
Dscc1	165.346	2.27277	0.290559	7.82206	5.19646e-15	4.81177e-14	up	53	58	56	183	318	343
Dse	216.03	1.3081	0.182421	7.17076	7.45836e-13	5.83945e-12	up	118	118	130	285	334	331
Dsn1	764.034	1.65112	0.159753	10.3354	4.87203e-25	8.89868e-24	up	357	431	299	1223	1138	1222
Dstyk	1190.17	-1.33614	0.190218	-7.02427	2.15188e-12	1.61756e-11	down	1541	1744	1741	920	541	633
Dtl	789.514	1.32592	0.121314	10.9297	8.31156e-28	1.81488e-26	up	427	425	474	1133	1168	1186
Dtwd1	1311.98	1.69095	0.141712	11.9323	8.03545e-33	2.25367e-31	up	499	707	626	2039	2071	2080
Dus2	700.878	1.92003	0.135949	14.1231	2.7351e-45	1.33797e-43	up	253	310	301	1115	1083	1229
Dus4l	529.444	1.94007	0.19126	10.1436	3.53752e-24	5.99288e-23	up	159	261	227	906	756	937
Dusp1	2888.76	-1.53018	0.178168	-8.58841	8.81795e-18	1.02009e-16	down	5098	3704	3786	1366	1621	1599
Dusp10	431.156	1.52984	0.147462	10.3745	3.23837e-25	5.98412e-24	up	193	230	231	628	644	707
Dusp23	72.1564	1.11243	0.326267	3.40957	0.000650649	0.00162579	up	28	45	62	94	97	114
Dusp4	1419.89	1.04531	0.12307	8.49362	2.00303e-17	2.25113e-16	up	807	899	1027	2040	1966	1906
Dusp5	930.781	1.4638	0.120968	12.1008	1.04631e-33	3.08539e-32	up	444	500	516	1527	1351	1347
Dusp9	377.327	1.7874	0.21612	8.27039	1.3352e-16	1.41017e-15	up	161	121	217	622	571	616
Dut	2732.11	1.24536	0.164407	7.57485	3.59543e-14	3.14034e-13	up	1410	1873	1499	3343	4414	4096
Dynap	23.6754	7.9806	1.25762	6.34578	2.21295e-10	1.3691e-09	up	0	0	0	44	58	44
Dynll2	6799.08	-1.18182	0.127322	-9.28215	1.66099e-20	2.29359e-19	down	8747	9801	9262	3785	4686	4365
Dyrk1b	1337.72	-1.06756	0.155136	-6.88148	5.92332e-12	4.27923e-11	down	1925	1478	1920	944	889	838
Dysf	74.7231	-1.9003	0.391973	-4.84802	1.24699e-06	4.91358e-06	down	133	110	103	16	49	32
Dzank1	49.2075	-2.64065	0.433309	-6.09414	1.10029e-09	6.29497e-09	down	95	66	88	18	18	6
E130308A19Rik	1410.85	-1.30983	0.147427	-8.88461	6.41467e-19	7.99996e-18	down	2070	1742	2101	935	726	849
E2f2	344.618	2.02641	0.153549	13.1972	9.10743e-40	3.46219e-38	up	133	141	126	608	548	555
E2f7	409.286	1.4476	0.235595	6.14445	8.02424e-10	4.66485e-09	up	222	175	249	823	542	491
E2f8	429.452	1.40566	0.189825	7.40502	1.31127e-13	1.08593e-12	up	273	203	215	742	559	629
Ears2	665.018	1.00652	0.14714	6.84053	7.88982e-12	5.61632e-11	up	378	510	416	897	947	899
Ebf3	100.228	-2.02391	0.302169	-6.69794	2.11382e-11	1.45546e-10	down	188	133	151	40	52	30
Ebna1bp2	2288.93	1.11099	0.159338	6.97249	3.11376e-12	2.30356e-11	up	1199	1601	1476	2813	3108	3743
Ebp	11622.7	-1.18664	0.14009	-8.47054	2.44268e-17	2.71622e-16	down	15638	17557	14367	6390	7787	7718
Eci2	6081.92	-1.12838	0.148994	-7.57335	3.63712e-14	3.17456e-13	down	7586	9480	7539	3421	4274	4084
Ecm1	840.627	1.38332	0.186989	7.39785	1.38409e-13	1.14548e-12	up	545	365	457	1174	1357	1220
Ecscr	540.193	1.99222	0.173438	11.4866	1.53978e-30	3.84822e-29	up	215	254	170	881	909	877
Ect2	3262.97	1.87257	0.116581	16.0624	4.68183e-58	3.45552e-56	up	1421	1241	1456	5486	5099	5261
Edn2	7.77062	-3.4601	1.00947	-3.42765	0.000608841	0.00153102	down	13	17	12	2	2	0
Eef1akmt4	198.276	1.30546	0.225458	5.79027	7.02749e-09	3.64846e-08	up	98	146	93	264	290	318
Eef1e1	1356.09	1.04742	0.138271	7.57515	3.58719e-14	3.13531e-13	up	761	1018	830	1814	1953	1878
Eefsec	878.226	1.27401	0.121447	10.4902	9.58202e-26	1.84633e-24	up	501	543	469	1284	1299	1256
Eeig1	2051.55	-2.10296	0.163321	-12.8762	6.12544e-38	2.17161e-36	down	3474	2664	3646	888	769	739
Efcab11	247.247	1.65044	0.192954	8.55356	1.19345e-17	1.35943e-16	up	108	114	130	335	383	440
Efcab14	1908.14	-1.01278	0.144629	-7.00258	2.51288e-12	1.87441e-11	down	2453	2344	2716	1549	1152	1214
Efcab3	30.9955	1.22249	0.458709	2.66507	0.00769725	0.0152867	up	12	25	18	32	42	60
Efna2	74.9104	-1.71341	0.293253	-5.84276	5.13429e-09	2.71129e-08	down	112	125	101	27	40	41
Efna3	41.9873	-2.02505	0.417562	-4.84969	1.23652e-06	4.87537e-06	down	72	51	75	10	22	19
Egr1	414.703	-2.06767	0.187948	-11.0013	3.7664e-28	8.39854e-27	down	629	552	791	181	156	157
Ehbp1l1	1551.12	1.71434	0.161098	10.6416	1.90869e-26	3.87293e-25	up	783	587	759	2251	2475	2616
Ehd1	5341.33	1.20918	0.104823	11.5355	8.73609e-31	2.21847e-29	up	2980	3304	3220	7237	7576	8223
Ehd2	1900.63	1.69936	0.14116	12.0385	2.22917e-33	6.48256e-32	up	800	873	965	3495	2608	2895
Ehd4	7381.57	1.00269	0.0998436	10.0426	9.89898e-24	1.64388e-22	up	4390	5243	4858	10675	9698	10076
Ehf	123.685	-1.03139	0.210978	-4.8886	1.01556e-06	4.04973e-06	down	163	173	153	84	89	78
Ehhadh	273.364	-1.10701	0.163527	-6.76958	1.29153e-11	9.03072e-11	down	346	346	408	187	166	183
Eif1ad	4612.78	1.34083	0.136525	9.82113	9.13129e-23	1.44964e-21	up	2189	3004	2514	6868	6258	7325
Eif2ak3	1714.07	-1.32066	0.163607	-8.07211	6.90915e-16	6.81253e-15	down	2564	2097	2536	1162	825	1048
Eif2b3	1011.57	1.47899	0.178415	8.28962	1.13609e-16	1.20898e-15	up	392	635	552	1528	1401	1675
Eif2s2	11439.4	1.17004	0.112129	10.4347	1.72111e-25	3.24211e-24	up	6031	7612	7124	15892	16203	16841
Eif4ebp1	10876.2	1.40061	0.191977	7.29572	2.9707e-13	2.41892e-12	up	4725	7384	5545	13160	17828	17666
Eif5a	37207.2	1.06157	0.152769	6.94882	3.68354e-12	2.70134e-11	up	20815	27759	22542	44542	55386	55305
Eif6	13439.1	1.14178	0.183134	6.23463	4.52833e-10	2.7112e-09	up	6911	10086	7752	15390	19972	21699
Elmo3	488.894	-1.17963	0.172286	-6.84693	7.54515e-12	5.38617e-11	down	562	755	685	273	347	304
Eme1	368.354	1.67119	0.158102	10.5703	4.08995e-26	8.09079e-25	up	154	188	177	545	618	568
Emg1	3735.02	1.21676	0.18199	6.68585	2.29586e-11	1.57052e-10	up	1928	2703	2000	4382	5631	6101
Emp1	12451.2	2.00328	0.145003	13.8154	2.05794e-43	9.21037e-42	up	4120	5982	4575	20783	20367	20441
Emp3	1147.86	1.34231	0.17037	7.87883	3.30471e-15	3.09642e-14	up	640	753	519	1529	1783	1770
Endou	117.969	-6.02788	0.490271	-12.295	9.63662e-35	2.97369e-33	down	205	216	264	2	5	4
Enho	25.7286	1.16671	0.4937	2.3632	0.0181179	0.0327883	up	8	25	14	33	38	39
Enkd1	686.573	1.17453	0.157194	7.47189	7.90534e-14	6.67826e-13	up	349	451	444	880	965	1094
Enoph1	909.099	1.34892	0.157074	8.58782	8.86335e-18	1.02253e-16	up	423	607	483	1275	1309	1450
Enpep	12.0426	-2.5253	0.821643	-3.07347	0.00211584	0.00476008	down	28	14	18	1	2	8
Enpp2	59.0185	-3.8289	0.457962	-8.36074	6.23277e-17	6.72915e-16	down	141	90	92	12	8	4
Enpp5	97.9141	-2.49815	0.264919	-9.42988	4.10577e-21	5.9154e-20	down	157	155	178	27	28	36
Entpd5	1061.74	-1.45253	0.150398	-9.65792	4.55028e-22	6.96111e-21	down	1626	1425	1522	603	494	661
Entpd8	12.1488	-2.12322	0.677336	-3.13467	0.00172048	0.00394589	down	23	19	16	3	4	7
Entrep3	24.4232	1.09061	0.459702	2.37242	0.0176718	0.032073	up	14	12	20	41	26	36
Epas1	120.953	-1.23228	0.299663	-4.11223	3.91861e-05	0.000122966	down	198	137	163	103	52	69
Epb41l4b	28.797	-2.48578	0.4794	-5.1852	2.15784e-07	9.40731e-07	down	47	59	38	9	6	12
Epb41l5	3462.86	-1.52169	0.107867	-14.107	3.43778e-45	1.67522e-43	down	4993	4821	5308	2008	1730	1795
Epha1	26.4682	-1.45253	0.504046	-2.88174	0.0039548	0.00836072	down	42	34	38	25	9	10
Epha2	5511.88	1.75832	0.191826	9.16624	4.89826e-20	6.54883e-19	up	2823	1813	2747	9890	7985	8453
Ephx1	8503.93	-2.03355	0.138753	-14.6559	1.23506e-48	6.89723e-47	down	15036	12948	12174	3254	3636	3418
Ephx2	4601.31	1.31165	0.111257	11.7893	4.43041e-32	1.2025e-30	up	2401	2874	2515	6534	7006	6719
Epn2	8363.33	1.00238	0.107412	9.33216	1.03733e-20	1.44985e-19	up	5584	5095	5708	12189	10748	11566
Epn3	2502.51	-1.16868	0.135766	-8.60799	7.43539e-18	8.64904e-17	down	3470	3134	3588	1451	1750	1554
Eppk1	217.611	-1.32492	0.387683	-3.41754	0.00063189	0.00158267	down	329	201	384	219	91	76
Epsti1	13.2782	2.07542	0.779081	2.66393	0.00772337	0.0153313	up	4	1	10	14	30	22
Erbb3	1349.41	1.64111	0.196203	8.36433	6.04561e-17	6.53267e-16	up	663	497	767	2534	1927	1865
Ercc1	1340.69	1.02072	0.136805	7.46116	8.57636e-14	7.20654e-13	up	799	1018	793	1787	1837	1925
Ercc6l	711.998	1.6083	0.128764	12.4903	8.43759e-36	2.74461e-34	up	307	361	369	1187	1055	1074
Erfe	113.094	2.18762	0.342436	6.38839	1.67643e-10	1.04744e-09	up	61	22	36	197	187	189
Erlec1	3527.37	-1.0599	0.0917639	-11.5503	7.35773e-31	1.90291e-29	down	4553	4699	4789	2419	2369	2279
Erlin1	1794.58	1.07745	0.130177	8.27682	1.26512e-16	1.3429e-15	up	1019	1266	1118	2790	2227	2519
Ermp1	6613.59	-1.83868	0.173643	-10.5889	3.35665e-26	6.72448e-25	down	10226	8933	11259	3740	2464	2751
Errfi1	2244.8	-1.18969	0.127405	-9.33788	9.82845e-21	1.37675e-19	down	2675	3306	3227	1573	1271	1390
Esco2	217.193	1.28123	0.220332	5.81501	6.06312e-09	3.17521e-08	up	119	127	127	270	278	403
Esd	13351.1	1.06466	0.151774	7.01475	2.30361e-12	1.72648e-11	up	7542	10164	7773	16681	20083	18985
Espl1	1470.36	2.3533	0.205026	11.4781	1.70035e-30	4.23276e-29	up	543	352	518	3065	2289	2260
Espnl	90.8997	-1.8152	0.397654	-4.56478	5.00017e-06	1.80409e-05	down	173	95	147	64	22	39
Esyt1	2746.77	1.55041	0.150091	10.3298	5.16904e-25	9.38683e-24	up	1426	1130	1556	4483	4096	4082
Etnk1	5849.45	-1.31917	0.146792	-8.98665	2.5487e-19	3.26239e-18	down	8964	7249	8330	3980	3108	3271
Ets1	2128.01	1.49576	0.133021	11.2446	2.46323e-29	5.75712e-28	up	1124	1030	1124	3707	2851	3167
Etv4	1735.13	3.60625	0.181978	19.8169	2.12739e-87	4.13074e-85	up	198	319	261	2887	3417	3595
Etv5	1025.74	3.51905	0.211732	16.6203	4.96689e-62	4.26443e-60	up	127	173	186	2510	1537	1803
Evc	24.1409	-2.4515	0.631161	-3.88412	0.000102703	0.000300188	down	23	53	45	2	8	13
Exo1	428.825	1.70395	0.189816	8.97685	2.78632e-19	3.55214e-18	up	148	203	244	666	707	654
Exoc6	3005.63	-1.01812	0.0980367	-10.3851	2.89921e-25	5.38895e-24	down	3920	3863	4064	2108	2067	1965
Exosc2	1440.36	1.0758	0.163611	6.57536	4.85368e-11	3.19887e-10	up	752	1116	869	1844	2020	2170
Exosc8	1184.75	1.92629	0.179811	10.7128	8.86118e-27	1.83099e-25	up	430	595	431	1661	1913	2218
Exph5	379.388	-1.98292	0.249451	-7.94915	1.8779e-15	1.78203e-14	down	702	473	602	213	119	143
Extl1	577.736	1.13618	0.162447	6.99411	2.6694e-12	1.98999e-11	up	322	335	408	885	690	883
Eya2	718.898	1.32949	0.127887	10.3958	2.59121e-25	4.82354e-24	up	378	425	403	1167	969	1046
Ezh2	3292	1.02197	0.116559	8.76789	1.82052e-18	2.21143e-17	up	1946	2213	2245	4199	4791	4629
F2rl1	815.897	1.71293	0.216274	7.92019	2.37142e-15	2.24192e-14	up	380	276	466	1565	1127	1180
F8	132.147	-1.43849	0.293676	-4.89822	9.6708e-07	3.8674e-06	down	195	155	218	102	49	70
Faap24	940.343	1.11423	0.151054	7.37635	1.62683e-13	1.34286e-12	up	492	693	569	1252	1317	1405
Fabp4	54.3474	3.48894	0.4603	7.57971	3.46324e-14	3.03117e-13	up	16	6	4	92	102	114
Fabp5	2339.07	2.21679	0.128921	17.195	2.89369e-66	3.01829e-64	up	778	894	768	3722	4313	3848
Fahd2a	466.42	-1.1843	0.16758	-7.0671	1.58205e-12	1.20211e-11	down	586	762	562	309	297	275
Fam107a	2436.03	-1.73165	0.107944	-16.0421	6.49268e-58	4.73666e-56	down	3639	3877	3510	1231	1067	1189
Fam107b	4276.61	-1.08492	0.11631	-9.32776	1.0813e-20	1.50964e-19	down	6046	5512	5536	2729	2962	2771
Fam110c	116.82	1.5912	0.24812	6.41303	1.42653e-10	8.98866e-10	up	42	66	64	196	157	190
Fam118b	1031.93	1.00709	0.139116	7.23926	4.51135e-13	3.59002e-12	up	631	769	621	1382	1319	1559
Fam13a	1487.1	-1.82539	0.156497	-11.664	1.94587e-31	5.12709e-30	down	2378	2171	2274	764	712	547
Fam161b	69.3904	-1.7778	0.366399	-4.8521	1.22162e-06	4.82116e-06	down	90	98	129	28	20	49
Fam167a	18.3637	-2.71475	0.640363	-4.23939	2.24128e-05	7.30556e-05	down	27	29	38	7	7	1
Fam168b	6613.74	1.00823	0.115276	8.74623	2.20596e-18	2.66425e-17	up	4195	4074	4665	9858	8158	9318
Fam171b	2580.82	-2.36831	0.115532	-20.4992	2.18776e-93	4.76063e-91	down	4151	4136	4446	964	782	845
Fam178b	6.24445	-3.11187	1.19462	-2.6049	0.00919006	0.0179242	down	11	19	3	2	2	0
Fam186b	106.907	-1.40534	0.327442	-4.29186	1.77181e-05	5.86007e-05	down	152	140	165	94	39	49
Fam20c	256.211	-2.28918	0.273535	-8.36886	5.81785e-17	6.29735e-16	down	434	375	442	80	128	60
Fam210b	4465.43	-1.98723	0.13003	-15.2828	9.95291e-53	6.2186e-51	down	6317	7962	6754	2082	1771	1711
Fam227a	184.127	-1.65886	0.232674	-7.12953	1.0071e-12	7.76932e-12	down	254	225	345	98	80	96
Fam78b	274.219	2.15045	0.182264	11.7986	3.97039e-32	1.0823e-30	up	94	92	111	525	425	435
Fam83d	730.375	2.01585	0.171887	11.7277	9.18725e-32	2.46707e-30	up	289	228	335	1151	1185	1282
Fanca	416.158	1.45041	0.211508	6.85747	7.00896e-12	5.02614e-11	up	268	164	222	695	611	578
Fancb	201.95	1.96378	0.187655	10.4648	1.25321e-25	2.39356e-24	up	70	88	85	321	344	328
Fancd2	703.718	2.13989	0.20551	10.4126	2.17217e-25	4.0675e-24	up	254	198	314	1426	1084	1041
Fancf	118.845	1.78392	0.266918	6.6834	2.33456e-11	1.5944e-10	up	37	50	71	179	195	195
Fanci	590.217	1.81535	0.17529	10.3563	3.91939e-25	7.22141e-24	up	230	249	291	1139	894	812
Fancl	932.218	1.72945	0.144091	12.0025	3.44867e-33	9.8922e-32	up	373	466	435	1377	1624	1420
Fat2	2310.48	5.00881	0.312677	16.0191	9.39538e-58	6.81489e-56	up	127	101	182	7248	2949	3737
Fbl	4148.4	1.378	0.157729	8.73652	2.40391e-18	2.88675e-17	up	1874	2578	2354	5322	6752	6410
Fbln2	12928.3	1.85962	0.21386	8.6955	3.45292e-18	4.10351e-17	up	6472	3944	5970	25633	18566	18573
Fbn1	14.9122	5.41664	1.15993	4.66981	3.01475e-06	1.12472e-05	up	2	0	0	35	33	22
Fbp2	333.306	-2.9501	0.208869	-14.1242	2.69501e-45	1.32349e-43	down	457	708	579	79	82	75
Fbxl20	4277.33	-1.54428	0.0937361	-16.4748	5.56917e-61	4.65487e-59	down	6138	6214	6406	2381	2116	2257
Fbxl22	91.9378	-2.11049	0.319405	-6.60756	3.90695e-11	2.60209e-10	down	153	105	181	45	32	30
Fbxo10	393.861	-1.0719	0.138494	-7.73964	9.97013e-15	9.03972e-14	down	534	527	510	275	248	262
Fbxo17	949.778	1.62215	0.145959	11.1137	1.07621e-28	2.4342e-27	up	376	531	468	1433	1464	1533
Fbxo2	982.637	-1.7229	0.212306	-8.11517	4.85114e-16	4.8362e-15	down	1660	1568	1204	358	554	496
Fbxo32	484.762	-1.03295	0.201854	-5.11732	3.09903e-07	1.3156e-06	down	766	589	556	395	300	290
Fbxo44	333.158	-2.01095	0.2095	-9.5988	8.08842e-22	1.21673e-20	down	599	529	440	116	132	161
Fbxo48	131.483	1.26986	0.326298	3.89172	9.95354e-05	0.00029147	up	97	59	70	266	126	185
Fbxo5	521.163	1.66759	0.179482	9.29108	1.52724e-20	2.11817e-19	up	211	249	276	691	922	832
Fbxw10	6.1556	-4.17909	1.38115	-3.0258	0.00247974	0.00548585	down	19	9	6	2	0	0
Fcgrt	168.808	-2.70163	0.215436	-12.5403	4.49279e-36	1.48051e-34	down	254	298	311	43	46	50
Fcna	7.79923	6.37828	1.4212	4.48796	7.19089e-06	2.52311e-05	up	0	0	0	9	19	20
Fcrlb	17.4446	3.20399	0.671615	4.77058	1.83696e-06	7.07268e-06	up	6	2	2	28	36	33
Fdft1	3334.02	1.02868	0.144472	7.12024	1.07736e-12	8.29105e-12	up	2276	2198	1977	4057	5113	4634
Fdps	12164.6	1.56355	0.149912	10.4298	1.81195e-25	3.40813e-24	up	5878	6537	5700	15593	20877	19592
Fdxr	362.668	1.26183	0.209129	6.03377	1.60181e-09	8.99309e-09	up	174	237	219	411	558	610
Fem1c	1604.7	-1.10846	0.145003	-7.64444	2.09861e-14	1.86132e-13	down	2171	1923	2358	1208	942	997
Fermt3	15.723	1.84646	0.712261	2.59239	0.00953111	0.0185236	up	11	7	2	18	18	40
Ffar4	14.7315	-3.3684	0.925813	-3.63832	0.000274424	0.000739117	down	9	49	22	0	4	4
Fga	8.67017	-3.61634	1.11677	-3.2382	0.00120285	0.00284186	down	18	9	20	0	4	0
Fgd3	1522.15	-1.5952	0.133148	-11.9806	4.48885e-33	1.28176e-31	down	2293	2091	2346	891	729	722
Fgd4	534.213	-1.34584	0.142388	-9.45193	3.32629e-21	4.83654e-20	down	733	727	798	352	297	284
Fgd6	702.946	1.2229	0.200285	6.10582	1.02274e-09	5.88062e-09	up	413	347	481	1278	828	944
Fgf1	4556.5	-2.6275	0.0982986	-26.7298	2.12033e-157	1.91147e-154	down	7793	7716	7576	1336	1324	1262
Fgf13	1642.06	2.36058	0.143384	16.4633	6.73256e-61	5.59024e-59	up	532	455	588	3075	2813	2610
Fgf7	10.4744	-3.04105	0.874888	-3.47593	0.000509085	0.00130117	down	17	13	25	3	4	0
Fgfr2	2405	-3.47475	0.153205	-22.6804	6.98998e-114	2.59472e-111	down	4472	3683	4825	444	363	421
Fgfr3	1068.22	-3.24167	0.193867	-16.7211	9.20295e-63	8.12241e-61	down	1833	1485	2370	208	217	206
Fhit	24.6405	-4.88269	0.792983	-6.15737	7.39617e-10	4.32144e-09	down	55	54	31	3	1	1
Fhl1	278.784	-1.99714	0.18913	-10.5596	4.58543e-26	9.05676e-25	down	409	469	436	97	109	139
Fhl2	1690.2	2.11361	0.110398	19.1454	1.05717e-81	1.77901e-79	up	625	654	589	2890	2667	2932
Fhl3	1454.64	1.39645	0.124725	11.1962	4.25405e-29	9.85145e-28	up	781	812	765	1973	2208	2329
Fhod3	1000.63	-1.58505	0.15343	-10.3308	5.11515e-25	9.30235e-24	down	1602	1405	1405	589	512	446
Ficd	182.598	-1.19004	0.204903	-5.80785	6.3279e-09	3.30565e-08	down	282	249	215	124	110	110
Fignl1	1503.05	1.93766	0.120384	16.0956	2.73695e-58	2.03194e-56	up	558	601	675	2351	2490	2522
Fignl2	186.548	-1.74616	0.264776	-6.59484	4.25725e-11	2.82348e-10	down	295	200	350	89	74	102
Firrm	480.799	2.11249	0.167971	12.5765	2.84473e-36	9.52342e-35	up	147	202	184	919	736	762
Fjx1	566.079	-1.45175	0.141687	-10.2462	1.23044e-24	2.15088e-23	down	836	748	855	300	325	311
Fkbp14	279.76	-1.71697	0.201782	-8.50902	1.75417e-17	1.98026e-16	down	500	388	371	127	136	140
Fkbp5	36660.5	-1.25349	0.0823227	-15.2265	2.35713e-52	1.45118e-50	down	49594	50671	51844	22486	22173	22290
Flacc1	62.7902	5.65769	1.52843	3.70163	0.000214222	0.000589425	up	7	0	0	173	95	114
Flna	37658.9	1.20916	0.219238	5.51529	3.48205e-08	1.66465e-07	up	22163	18119	26640	73755	43507	45791
Flt3l	147.239	1.38299	0.283965	4.87026	1.11449e-06	4.42187e-06	up	66	113	62	179	224	254
Fmnl1	12.5924	4.12863	0.986127	4.18671	2.83022e-05	9.09606e-05	up	2	0	2	41	19	14
Fmo1	188.512	-1.51239	0.28371	-5.33076	9.78035e-08	4.43702e-07	down	268	293	261	75	147	79
Fmo2	42.7393	-3.85826	0.493442	-7.81907	5.32146e-15	4.9142e-14	down	86	82	67	2	7	8
Fmo4	28.8904	-1.47262	0.625149	-2.35563	0.0184914	0.033383	down	43	54	28	14	29	4
Fmo5	63.6957	-1.26024	0.295681	-4.26216	2.0246e-05	6.64418e-05	down	78	84	103	36	34	46
Fmod	13.5854	-5.34808	1.2632	-4.23376	2.29812e-05	7.48118e-05	down	46	12	19	0	2	0
Fn3k	153.581	-2.82357	0.305532	-9.2415	2.43063e-20	3.31643e-19	down	229	307	258	24	57	36
Folr2	7.41769	-3.84384	1.13526	-3.38587	0.000709532	0.00176245	down	10	10	21	2	0	1
Fos	95.4161	-1.53405	0.272337	-5.6329	1.77202e-08	8.79805e-08	down	147	122	148	39	60	52
Fosl1	528.282	3.12511	0.196048	15.9406	3.31403e-57	2.3498e-55	up	77	127	117	980	861	1091
Foxj1	545.407	-4.0163	0.319909	-12.5545	3.75563e-36	1.24795e-34	down	898	994	1137	30	99	66
Foxm1	2561.82	2.2849	0.142709	16.0109	1.07168e-57	7.72899e-56	up	889	749	928	4934	3918	4304
Foxo3	3189.52	-1.68234	0.186263	-9.03209	1.68421e-19	2.19591e-18	down	5060	3881	5357	1937	1336	1421
Foxq1	4460.73	-1.3538	0.114388	-11.8352	2.5675e-32	7.04442e-31	down	6552	5777	6532	2569	2487	2698
Fpgs	826.019	1.14355	0.129591	8.82428	1.10165e-18	1.34735e-17	up	467	510	540	1082	1191	1239
Fras1	6.11495	-4.15143	1.35004	-3.07503	0.00210478	0.00474026	down	13	15	6	0	2	0
Frat1	213.541	-1.14901	0.219977	-5.22329	1.75773e-07	7.78122e-07	down	295	285	286	104	166	139
Fry	57.6333	1.49634	0.316069	4.73422	2.19898e-06	8.34652e-06	up	24	32	33	96	95	72
Fsbp	12.6121	1.74901	0.684949	2.55349	0.010665	0.0205063	up	6	2	9	21	23	16
Ftcd	19.2136	-3.77291	0.928249	-4.06455	4.81253e-05	0.000148397	down	23	50	33	0	8	0
Fuca1	2467.89	-1.11752	0.187299	-5.96649	2.42417e-09	1.32908e-08	down	2946	4108	2914	1302	1735	1766
Fyco1	1572.65	-1.25591	0.232813	-5.39451	6.87115e-08	3.17892e-07	down	2118	2005	2405	1374	681	827
Fzd4	2458.79	-1.71831	0.138819	-12.3781	3.43303e-35	1.08321e-33	down	3569	3479	4059	1379	1037	1132
Fzd5	1376.33	-1.28906	0.218852	-5.89009	3.85995e-09	2.06952e-08	down	2028	1458	2256	1065	691	721
G0s2	1814.18	2.5227	0.225557	11.1843	4.86668e-29	1.12289e-27	up	418	673	498	2325	3649	3549
G6pdx	1308.28	1.60828	0.110437	14.5629	4.83712e-48	2.6776e-46	up	596	622	686	2080	1937	2074
Gab3	49.6268	-1.31113	0.384003	-3.41438	0.000639279	0.00159991	down	95	56	56	32	33	23
Gabrd	5.69002	-4.05444	1.54944	-2.61672	0.00887783	0.0173851	down	4	25	3	0	0	2
Gale	513.703	1.12173	0.194338	5.77205	7.83112e-09	4.04736e-08	up	325	341	286	566	816	788
Galns	2683.99	-1.35365	0.105024	-12.8889	5.1948e-38	1.85208e-36	down	3718	3654	3988	1674	1500	1494
Galnt11	650.461	-1.081	0.125117	-8.63995	5.6239e-18	6.59046e-17	down	868	824	908	425	434	431
Galnt4	415.532	-1.11954	0.148432	-7.54244	4.61276e-14	3.99298e-13	down	588	538	548	282	242	286
Galr2	44.5844	-2.43822	0.422847	-5.7662	8.10802e-09	4.18362e-08	down	85	52	84	16	9	18
Ganc	934.119	-1.83499	0.198443	-9.24692	2.31044e-20	3.1627e-19	down	1603	1326	1358	550	370	347
Gapdhs	102.198	-1.51818	0.283699	-5.35137	8.72909e-08	3.99022e-07	down	149	173	124	44	70	49
Gar1	1041.39	1.41605	0.171752	8.24469	1.65584e-16	1.72713e-15	up	442	655	580	1404	1504	1772
Garem1	1384.58	-1.37805	0.214096	-6.4366	1.22183e-10	7.74913e-10	down	2250	1590	2031	1040	639	706
Garin1b	20.5529	4.26073	0.757848	5.62215	1.88593e-08	9.33791e-08	up	2	0	4	49	34	38
Garin5a	37.8549	-1.3775	0.363003	-3.79475	0.000147795	0.000419739	down	53	62	46	22	23	20
Gars1	26242.6	1.36298	0.108008	12.6193	1.6521e-36	5.59013e-35	up	12608	15906	14832	39550	37585	39678
Gart	3691.61	1.45296	0.12606	11.526	9.76114e-31	2.46391e-29	up	1654	2102	2073	6097	5098	5535
Gas7	58.21	2.48866	0.377269	6.59651	4.2094e-11	2.79321e-10	up	13	25	14	128	96	82
Gata3	183.026	1.02424	0.217775	4.70322	2.56095e-06	9.63104e-06	up	100	120	136	310	223	227
Gata6	163.051	-1.49183	0.286812	-5.20142	1.97776e-07	8.66714e-07	down	292	153	260	83	95	86
Gatd3a	1442.73	-1.10525	0.147348	-7.50097	6.33468e-14	5.40568e-13	down	1788	2206	1813	826	995	1005
Gbp2	258.915	1.82391	0.259103	7.03932	1.93174e-12	1.45555e-11	up	88	163	86	421	453	373
Gbp3	58.7152	2.11003	0.315696	6.68374	2.32915e-11	1.59156e-10	up	23	20	22	107	85	103
Gbp5	13.1093	2.4221	0.811483	2.98478	0.00283783	0.00619873	up	8	0	4	19	28	21
Gbp8	57.8733	-1.42281	0.412472	-3.44946	0.000561703	0.00142225	down	64	85	100	17	30	50
Gbp9	844.61	-1.07865	0.134312	-8.03098	9.67002e-16	9.46088e-15	down	987	1242	1153	590	503	586
Gc	591.372	-5.12181	0.215704	-23.7446	1.2494e-124	5.84027e-122	down	1245	1149	985	31	35	36
Gca	1011.82	-1.41142	0.157043	-8.9875	2.52919e-19	3.2407e-18	down	1492	1297	1537	537	651	518
Gcat	2572.44	1.24572	0.137592	9.05374	1.38148e-19	1.80493e-18	up	1334	1708	1459	3380	4001	3788
Gcdh	1252.06	-1.03793	0.161039	-6.44518	1.15462e-10	7.33389e-10	down	1447	2020	1502	783	895	854
Gch1	1447.45	1.88263	0.17995	10.462	1.2913e-25	2.46186e-24	up	473	777	575	2191	2346	2497
Gchfr	333.514	1.89587	0.273095	6.94219	3.86077e-12	2.82638e-11	up	141	180	95	397	622	601
Gckr	7.74927	-2.7808	1.21553	-2.28773	0.0221531	0.0392249	down	10	23	7	0	6	0
Gclc	36362.6	-1.49646	0.0898958	-16.6466	3.20056e-62	2.76673e-60	down	53259	52046	52725	19627	19792	19377
Gclm	5815.42	-1.14291	0.111735	-10.2287	1.47479e-24	2.57089e-23	down	7982	7727	7850	3576	4015	3601
Gcnt4	35.6325	-1.35015	0.45486	-2.96827	0.00299482	0.00650003	down	62	27	61	22	22	18
Gdap1l1	25.4358	2.78486	0.569242	4.89223	9.96995e-07	3.98072e-06	up	6	11	2	38	52	47
Gdnf	6.98057	4.29648	1.28137	3.35303	0.000799334	0.00196311	up	0	2	0	11	15	15
Gdpd5	853.554	1.0054	0.189189	5.31428	1.07082e-07	4.83537e-07	up	605	424	639	1289	1029	1208
Gemin2	456.077	1.15028	0.217459	5.28964	1.22555e-07	5.50649e-07	up	223	375	239	576	644	722
Gemin6	326.433	1.44	0.167756	8.58388	9.17278e-18	1.05726e-16	up	166	199	153	471	476	527
Gen1	483.596	1.90934	0.137295	13.9068	5.75831e-44	2.66211e-42	up	189	194	216	790	796	774
Gfra4	6.7446	-5.24298	1.42291	-3.68469	0.000228979	0.000626343	down	8	18	13	0	1	0
Ggcx	1926.5	-1.51072	0.216397	-6.98125	2.92555e-12	2.17452e-11	down	3332	2070	2964	1276	934	889
Ggn	86.4983	-1.08416	0.282088	-3.84335	0.000121364	0.000349631	down	113	104	129	55	72	44
Ggt1	439.818	-3.38311	0.183427	-18.4439	5.83632e-76	8.76907e-74	down	731	834	801	79	62	97
Ggt5	7.08018	-6.31026	1.51689	-4.16	3.18248e-05	0.000101353	down	9	27	6	0	0	0
Ghrl	14.7362	-1.84001	0.835929	-2.20116	0.0277248	0.0478091	down	20	28	20	6	0	14
Gins1	709.803	2.41783	0.17852	13.5438	8.62679e-42	3.52358e-40	up	192	244	224	1008	1318	1363
Gins2	369.44	1.66475	0.206442	8.06399	7.38461e-16	7.26431e-15	up	142	210	171	486	671	575
Gipc2	17.556	1.64911	0.560579	2.94179	0.00326317	0.00703166	up	8	11	6	23	36	23
Gipr	163.182	-1.85872	0.339233	-5.47917	4.27316e-08	2.02674e-07	down	302	162	286	48	98	71
Gja1	1294.07	2.42505	0.116978	20.7309	1.82429e-95	4.18626e-93	up	377	415	405	2447	2167	2133
Gjb1	281.416	-3.68031	0.256514	-14.3474	1.10592e-46	5.84007e-45	down	568	452	514	57	42	27
Gjb3	756.856	1.72578	0.140833	12.2541	1.59758e-34	4.90587e-33	up	315	394	327	1178	1116	1299
Gjb4	1848.65	1.24131	0.111084	11.1745	5.43539e-29	1.24727e-27	up	1076	1163	997	2775	2579	2678
Gjb5	283.966	1.73059	0.194462	8.89939	5.61546e-19	7.0171e-18	up	130	116	141	406	520	420
Gk	2617.78	-1.33216	0.110823	-12.0206	2.76963e-33	7.9807e-32	down	3683	3424	3922	1571	1451	1579
Glb1l	324.15	-1.49489	0.153621	-9.73104	2.22319e-22	3.46834e-21	down	485	465	458	187	160	178
Glce	2142.43	2.19384	0.186948	11.735	8.43221e-32	2.27399e-30	up	633	918	718	4527	3027	3341
Gldc	21677.1	-1.85761	0.101396	-18.3204	5.69445e-75	8.26089e-73	down	33740	31699	34554	10361	9117	9516
Glipr2	306.388	1.36522	0.182859	7.46599	8.26785e-14	6.95657e-13	up	133	197	176	453	418	494
Glis3	4143.2	-2.87201	0.276822	-10.3749	3.2248e-25	5.96777e-24	down	7965	5136	8309	1537	767	788
Glrp1	91.1613	2.53917	0.297118	8.546	1.27429e-17	1.44499e-16	up	20	28	31	191	130	161
Glrx	4520.03	-1.64024	0.158441	-10.3523	4.08369e-25	7.51315e-24	down	6183	7999	5999	1968	2440	2367
Gls2	505.558	1.34485	0.200691	6.70113	2.06816e-11	1.4248e-10	up	299	291	250	670	925	641
Glud1	17030.3	-1.15342	0.103852	-11.1064	1.16763e-28	2.63154e-27	down	23767	23515	21856	10532	11143	10951
Glul	46165.4	-2.46485	0.119655	-20.5997	2.76409e-94	6.12027e-92	down	74085	80278	75896	13608	16194	13893
Glyat	112.669	-1.61139	0.268895	-5.99264	2.06458e-09	1.14285e-08	down	159	135	206	69	49	54
Gm10029	26.5191	1.1311	0.506928	2.23128	0.0256625	0.0446679	up	15	23	11	23	50	39
Gm10420	44.4192	1.3963	0.415318	3.362	0.00077379	0.00190593	up	24	30	18	48	93	57
Gm11703	36.3033	1.0503	0.44088	2.38229	0.0172055	0.0313529	up	14	36	20	43	62	46
Gm12185	8.23642	3.93382	1.13831	3.45583	0.000548596	0.001392	up	0	3	0	20	11	17
Gm12693	134.422	1.07973	0.219751	4.91342	8.94995e-07	3.59508e-06	up	89	87	78	166	208	189
Gm14137	36.093	2.4345	0.449516	5.41583	6.10042e-08	2.83899e-07	up	17	7	9	56	61	71
Gm14399	56.0618	-1.18417	0.314857	-3.76099	0.000169241	0.000474771	down	59	78	93	38	33	35
Gm14632	9.80564	-3.49407	1.48101	-2.35925	0.0183117	0.0330964	down	2	51	1	4	0	1
Gm14681	883.875	1.11901	0.169613	6.59744	4.18318e-11	2.78019e-10	up	428	578	640	1209	1361	1167
Gm15246	50.5101	1.88879	0.454047	4.15989	3.18396e-05	0.000101374	up	26	9	28	104	85	57
Gm20056	157.784	-1.32759	0.195122	-6.8039	1.01823e-11	7.17535e-11	down	229	221	214	103	88	87
Gm2427	102.216	-1.24194	0.322226	-3.85424	0.00011609	0.000335972	down	178	90	153	71	51	66
Gm28802	19.1285	7.67298	1.27096	6.03714	1.56872e-09	8.81125e-09	up	0	0	0	34	44	40
Gm30679	9.9572	-3.20159	0.892207	-3.58839	0.000332723	0.000883875	down	14	18	21	0	4	2
Gm30990	6.92254	-4.34172	1.32906	-3.26677	0.00108782	0.00259781	down	10	21	8	0	2	0
Gm33887	104.066	-1.53077	0.35585	-4.30174	1.69463e-05	5.62397e-05	down	194	104	155	81	40	45
Gm33989	1054.61	-1.19162	0.161171	-7.39349	1.43021e-13	1.18287e-12	down	1372	1328	1621	790	555	644
Gm34962	64.9856	-1.17711	0.344446	-3.41741	0.000632197	0.00158313	down	90	59	116	39	46	38
Gm3604	12.3652	-2.57655	0.760919	-3.38611	0.000708913	0.00176126	down	28	14	20	4	1	6
Gm36210	37.9674	-3.77748	0.600194	-6.29377	3.09839e-10	1.8869e-09	down	76	57	75	11	5	0
Gm38469	48.9045	-2.67648	0.44092	-6.07022	1.27736e-09	7.24238e-09	down	102	57	89	21	10	10
Gm38664	13.9458	-2.93776	0.779324	-3.76963	0.000163492	0.00046005	down	16	17	40	5	1	4
Gm38999	6.95579	3.22044	1.30241	2.47269	0.0134102	0.0250964	up	0	0	4	10	4	25
Gm40035	15.7324	2.76366	0.732297	3.77396	0.000160674	0.000453154	up	0	5	7	35	26	24
Gm41844	81.032	-2.21321	0.364275	-6.07567	1.2347e-09	7.01628e-09	down	158	94	139	42	28	19
Gm42427	20.3874	-1.26868	0.512829	-2.47389	0.0133649	0.0250302	down	24	24	37	16	13	8
Gm42922	9.19521	-1.90528	0.801399	-2.37745	0.017433	0.0316761	down	8	11	24	4	3	5
Gm44126	167.117	-1.34761	0.424756	-3.17267	0.00151044	0.00349913	down	103	293	317	154	68	71
Gm45855	30.5749	1.27059	0.533639	2.381	0.0172657	0.03144	up	12	28	13	23	56	54
Gm46139	18.156	-1.53901	0.690572	-2.22861	0.0258402	0.0449213	down	19	37	24	18	2	9
Gm46290	1245.24	-1.18655	0.222023	-5.34427	9.07807e-08	4.13925e-07	down	2137	1253	1680	940	716	697
Gm46382	23.7906	-3.03253	0.623851	-4.86099	1.16802e-06	4.62407e-06	down	35	25	65	6	7	3
Gm4841	6.2721	6.0654	1.63198	3.71658	0.000201935	0.000558971	up	0	0	0	12	2	25
Gm4952	13.2844	-2.04018	0.668015	-3.0541	0.00225739	0.00504525	down	18	19	26	2	7	7
Gm51579	29.7406	-1.1586	0.429577	-2.69707	0.00699523	0.0140241	down	41	50	30	23	14	20
Gm52512	53.0584	-1.13447	0.443737	-2.55664	0.010569	0.0203433	down	69	105	41	40	20	43
Gm52666	47.3766	-1.48778	0.403148	-3.6904	0.000223905	0.000613661	down	80	51	74	34	28	15
Gm53234	64.7455	-1.87759	0.366826	-5.11849	3.07995e-07	1.30882e-06	down	95	101	104	46	19	21
Gm53464	1818.76	-1.89816	0.223524	-8.492	2.0311e-17	2.28065e-16	down	3380	2160	2872	1025	637	723
Gm53575	47.8421	-1.83773	0.438739	-4.18865	2.80618e-05	9.02569e-05	down	58	89	74	37	14	14
Gm53622	246.046	-1.97515	0.279215	-7.07392	1.5062e-12	1.14794e-11	down	495	283	371	111	121	76
Gm53794	93.1344	-1.04069	0.246006	-4.23035	2.33327e-05	7.57998e-05	down	122	133	114	55	71	62
Gm53928	3575.7	1.1138	0.185107	6.01707	1.77606e-09	9.91405e-09	up	2535	1831	2270	6097	4126	4930
Gm54180	20.6194	1.86425	0.5448	3.4219	0.000621859	0.00156064	up	14	7	5	37	30	33
Gm5431	11.9822	1.99004	0.892256	2.23034	0.0257248	0.0447578	up	10	4	0	22	25	12
Gm54333	971.441	-1.87374	0.264073	-7.09554	1.28845e-12	9.85546e-12	down	1854	1100	1520	597	373	321
Gm57595	48.0768	-2.68046	0.388604	-6.89766	5.2867e-12	3.83028e-11	down	76	77	92	8	17	15
Gm57841	5.2048	-2.45421	1.11061	-2.20978	0.0271201	0.0468624	down	7	6	13	3	0	2
Gm57849	15.119	-2.91433	0.72383	-4.02626	5.66712e-05	0.00017264	down	18	24	37	7	2	2
Gm57854	112.07	1.22877	0.270744	4.53847	5.66639e-06	2.02651e-05	up	51	87	60	137	168	180
Gm6139	141.136	2.89442	0.784703	3.68856	0.000225526	0.000617652	up	24	48	27	541	124	112
Gm7241	6.20403	2.07788	0.924593	2.24735	0.0246178	0.0431241	up	2	1	4	10	10	11
Gm7592	7.61415	4.42781	1.25724	3.52186	0.000428535	0.00111218	up	0	2	0	14	14	17
Gm7609	11.9521	5.09966	1.18627	4.29891	1.7164e-05	5.69171e-05	up	0	0	2	28	18	26
Gm7694	78.0657	-1.54915	0.334841	-4.62654	3.71833e-06	1.36541e-05	down	125	99	118	35	28	60
Gm8094	20.145	-1.29297	0.524731	-2.46407	0.0137369	0.0256355	down	32	23	29	7	12	17
Gm8995	291.152	5.05481	0.351057	14.3988	5.26405e-47	2.81515e-45	up	20	15	15	872	443	440
Gmnn	1239.07	1.4972	0.165831	9.02844	1.74136e-19	2.26575e-18	up	647	689	572	1572	2114	1957
Gna14	57.1028	-1.84211	0.471263	-3.90888	9.27237e-05	0.00027298	down	102	54	106	17	16	44
Gna15	10.9559	1.72143	0.750994	2.2922	0.0218941	0.0388206	up	5	2	8	23	19	10
Gnat2	60.2695	2.14941	0.358955	5.98797	2.12473e-09	1.17409e-08	up	30	15	20	117	103	84
Gnb1l	202.869	1.23564	0.236618	5.22207	1.7693e-07	7.82421e-07	up	99	154	104	244	304	331
Gnb5	140.8	-1.71383	0.255293	-6.71318	1.9043e-11	1.3155e-10	down	219	232	184	50	69	84
Gng2	22.1452	2.1716	0.745489	2.91298	0.00357995	0.00765158	up	0	14	10	28	34	50
Gnmt	172.248	-2.22959	0.246949	-9.02855	1.7396e-19	2.26575e-18	down	221	358	260	56	65	66
Golga4	2961.49	-1.02632	0.160008	-6.41415	1.4161e-10	8.93627e-10	down	4036	3451	4198	2397	1665	1979
Golt1a	75.0724	-1.12636	0.301961	-3.73014	0.00019137	0.000532235	down	86	125	93	48	37	61
Gpam	10700.6	-1.5298	0.125592	-12.1807	3.94041e-34	1.18128e-32	down	15331	14697	16772	6483	5033	5523
Gpat2	7.90138	-3.49432	1.04115	-3.35621	0.000790174	0.00194288	down	10	22	11	2	0	2
Gpat3	780.446	2.30395	0.127751	18.0347	1.04046e-72	1.412e-70	up	228	267	280	1348	1298	1366
Gpd1	211.296	-2.10708	0.228475	-9.22237	2.90615e-20	3.93969e-19	down	325	310	375	68	71	107
Gpd2	4901.51	1.53966	0.164385	9.36616	7.52161e-21	1.06305e-19	up	2579	2114	2685	9101	6675	6809
Gpr137b	2388.56	1.47634	0.128934	11.4503	2.34294e-30	5.80948e-29	up	1088	1438	1200	3764	3355	3748
Gpr141	119.266	4.30134	0.343171	12.5341	4.85912e-36	1.59706e-34	up	6	18	10	220	250	231
Gpr146	360.089	-1.98222	0.195898	-10.1186	4.56797e-24	7.65636e-23	down	549	503	640	152	175	122
Gpr157	55.5655	-1.32005	0.322269	-4.09609	4.20178e-05	0.000131033	down	89	73	71	26	37	35
Gpr15lg	15.5638	2.89306	0.931225	3.10673	0.0018917	0.00430493	up	0	8	3	10	50	24
Gpr17	14.0657	-3.75177	0.820877	-4.57044	4.86712e-06	1.76011e-05	down	26	16	35	1	2	3
Gpr182	11.409	-2.01139	0.715671	-2.8105	0.00494642	0.0102275	down	14	20	20	2	4	8
Gpr68	18.4631	-1.84627	0.62576	-2.95045	0.00317316	0.00685997	down	31	29	25	14	2	9
Gpr87	17.7263	4.65904	0.959188	4.85728	1.19011e-06	4.70859e-06	up	0	4	0	46	19	41
Gprc5a	6344.41	1.74204	0.136696	12.7439	3.3728e-37	1.16945e-35	up	2740	2798	3064	11963	8810	9473
Gprc5b	3006.9	1.5122	0.112091	13.4909	1.76978e-41	7.15911e-40	up	1353	1632	1619	4934	4399	4436
Gprc5c	7116.61	-2.25243	0.146218	-15.4046	1.52507e-53	9.92158e-52	down	11950	9635	13014	2744	2416	2475
Gpsm2	1540.19	1.70832	0.128277	13.3174	1.83445e-40	7.23518e-39	up	743	670	710	2264	2573	2444
Gramd1c	188.36	-1.34967	0.191732	-7.03935	1.93143e-12	1.45555e-11	down	236	307	255	106	112	110
Gramd2a	106.419	1.87834	0.234824	7.99892	1.25516e-15	1.21019e-14	up	45	48	41	168	168	181
Grb10	20.0804	-2.0533	0.624991	-3.28532	0.00101866	0.00244793	down	17	48	31	4	12	8
Greb1	23.552	-2.21324	0.628125	-3.52357	0.000425768	0.00110568	down	39	24	51	17	4	5
Grhl1	113.758	1.08399	0.249279	4.3485	1.37072e-05	4.61452e-05	up	65	72	78	201	133	145
Grhl2	11.1094	1.87144	0.770476	2.42894	0.0151431	0.0279499	up	6	4	4	27	20	7
Grik5	189.426	-2.51787	0.339427	-7.418	1.18902e-13	9.8858e-13	down	436	186	321	67	63	44
Grip2	5.45194	-3.34444	1.22097	-2.73916	0.00615969	0.0125006	down	14	10	5	0	2	1
Grk4	94.1932	-1.34558	0.293479	-4.58492	4.54167e-06	1.64572e-05	down	110	150	139	37	63	64
Grk6	2205.2	1.27751	0.110642	11.5463	7.7076e-31	1.98526e-29	up	1156	1367	1274	3080	3187	3379
Gsdmd	7339.11	1.39477	0.124305	11.2206	3.23024e-29	7.50808e-28	up	3842	4478	3594	10347	11251	11241
Gsta13	57.0276	2.45056	0.32812	7.46848	8.11263e-14	6.83052e-13	up	15	20	17	104	101	93
Gsta2	19.7929	2.35528	0.553277	4.25696	2.07226e-05	6.78973e-05	up	8	5	6	29	42	31
Gsta3	4519.14	-3.73169	0.17492	-21.3337	5.52255e-101	1.51522e-98	down	6437	10119	8285	579	689	685
Gstm1	14256.7	-2.10098	0.100051	-20.9992	6.66852e-98	1.65026e-95	down	23087	22687	22275	5363	5752	5531
Gstm2	7595.29	-2.2097	0.11271	-19.6051	1.39746e-85	2.51963e-83	down	11479	13256	12076	2566	2837	2935
Gstm3	15.772	-2.15062	0.70445	-3.05291	0.00226636	0.00506081	down	21	22	33	6	1	11
Gstm5	45.378	-1.96764	0.369812	-5.32066	1.03394e-07	4.67551e-07	down	86	65	61	17	22	18
Gstm6	26.2479	-1.37863	0.470958	-2.92728	0.00341943	0.00733831	down	30	53	29	13	18	14
Gstm7	174.676	-2.60809	0.225336	-11.5743	5.56456e-31	1.4421e-29	down	305	306	272	53	59	40
Gstp3	43.7926	2.82613	0.429111	6.58602	4.51784e-11	2.98845e-10	up	6	17	9	74	88	75
Gstt1	58.062	-3.12202	0.357166	-8.7411	2.30857e-18	2.78019e-17	down	96	113	98	15	12	10
Gstz1	2034.36	-1.05188	0.121658	-8.64618	5.32527e-18	6.26376e-17	down	2420	3066	2609	1397	1380	1314
Gtdc1	256.726	1.31319	0.189695	6.92264	4.43305e-12	3.23221e-11	up	113	153	169	375	396	360
Gtse1	1293.48	1.72344	0.151728	11.3588	6.70635e-30	1.61221e-28	up	649	493	625	2192	1980	1967
Guca2a	6.89408	-4.33628	1.33197	-3.25553	0.0011318	0.00269264	down	6	18	15	0	2	0
Gucy2g	54.3497	2.0961	0.401431	5.22158	1.77408e-07	7.8426e-07	up	10	22	29	73	92	107
Gvin-ps1	13.0891	5.22204	1.21495	4.29816	1.72218e-05	5.7079e-05	up	2	0	0	26	14	39
Gvin1	6.74763	6.17104	1.55621	3.96543	7.32634e-05	0.000219529	up	0	0	0	27	11	4
Gvin2	6.61362	5.14164	1.43895	3.57319	0.000352653	0.000932502	up	1	0	0	21	10	9
H1f2	1004.62	-1.1695	0.203439	-5.74868	8.99452e-09	4.61838e-08	down	1117	1708	1283	540	769	597
H2-D1	6620.39	1.22157	0.130144	9.38632	6.21354e-21	8.84116e-20	up	3795	4281	3629	8527	10126	9948
H2-DMb1	479.78	-1.50889	0.179419	-8.40989	4.10392e-17	4.49615e-16	down	608	824	663	219	276	275
H2-M3	154.872	1.41849	0.202334	7.01062	2.37268e-12	1.77508e-11	up	90	83	75	223	241	232
H2-M9	16.3388	7.44598	1.28095	5.81284	6.14204e-09	3.21521e-08	up	0	0	0	36	34	31
H2-Q4	289.604	1.29983	0.187032	6.94974	3.65957e-12	2.68532e-11	up	154	186	153	361	453	457
H2ac11	5.36939	2.79138	1.11446	2.5047	0.0122557	0.0231659	up	1	2	1	6	7	16
H2ac18	30.9763	-1.78268	0.4702	-3.79132	0.000149849	0.000424964	down	33	65	44	11	20	12
H2ac19	45.7719	-2.04877	0.358184	-5.71989	1.06595e-08	5.42039e-08	down	73	79	65	14	19	22
H2az1	12830.5	1.32586	0.164961	8.03746	9.17224e-16	8.99478e-15	up	6527	8558	6495	15844	19667	21094
H2bc11	8.12148	2.53364	1.06808	2.37214	0.0176852	0.0320927	up	4	3	0	14	4	25
H3c10	12.1168	3.43282	0.934286	3.67427	0.000238534	0.000649834	up	4	2	0	16	38	14
H3c11	6.7004	2.22239	0.951993	2.33446	0.0195716	0.0350872	up	1	4	2	6	13	15
H3c14	6.77511	-2.06871	0.946791	-2.18497	0.028891	0.0495695	down	14	6	12	1	5	2
H3c3	6.18639	4.11333	1.3311	3.09016	0.00200047	0.00452472	up	0	2	0	9	17	10
H3c6	12.0102	2.5996	0.795951	3.26603	0.00109067	0.00260319	up	4	2	4	23	9	32
H3c8	12.6695	2.23107	0.886691	2.51617	0.0118637	0.0225194	up	7	0	6	35	10	20
H4c4	6.12495	5.02948	1.49493	3.36436	0.000767213	0.00189121	up	0	0	1	21	11	5
H60b	125.134	-1.2141	0.290869	-4.17405	2.99227e-05	9.58515e-05	down	172	178	165	109	48	77
Habp2	165.035	-2.99324	0.318853	-9.38751	6.14339e-21	8.75121e-20	down	344	186	330	49	33	32
Has3	30.6729	-1.37804	0.517793	-2.66137	0.00778224	0.0154385	down	53	34	43	31	9	13
Haspin	511.73	1.39068	0.184499	7.53763	4.78599e-14	4.13324e-13	up	301	298	232	911	705	677
Hat1	2034.21	1.50227	0.162784	9.22864	2.74099e-20	3.73182e-19	up	856	1197	1081	2657	3323	3298
Haus1	1040.15	1.63921	0.14606	11.2228	3.14967e-29	7.33431e-28	up	485	554	450	1464	1744	1652
Haus3	405.255	1.00171	0.166901	6.00182	1.95117e-09	1.0834e-08	up	276	227	291	548	596	525
Haus4	877.811	1.1511	0.169157	6.80492	1.01104e-11	7.13269e-11	up	567	522	514	1057	1452	1223
Haus7	643.462	1.24205	0.184578	6.7291	1.70712e-11	1.18317e-10	up	287	452	391	830	987	975
Haus8	617.042	1.7163	0.173309	9.90315	4.03366e-23	6.49348e-22	up	234	346	270	884	1020	1017
Havcr2	151.718	7.20902	0.630045	11.4421	2.57651e-30	6.36362e-29	up	2	1	3	375	285	273
Hax1	4514.24	1.07824	0.17061	6.3199	2.61734e-10	1.60471e-09	up	2317	3551	2703	5712	6141	7071
Hbp1	1367.06	-1.01765	0.126992	-8.01351	1.11481e-15	1.08231e-14	down	1690	2024	1680	1014	864	918
Hcn3	65.3068	-1.2019	0.338574	-3.54987	0.000385415	0.00101108	down	90	106	72	27	45	50
Hdac11	1327.02	-1.18229	0.163821	-7.21695	5.31662e-13	4.20696e-12	down	1498	2058	1883	714	894	897
Hdx	79.9129	-1.29039	0.363137	-3.55344	0.000380224	0.000998918	down	131	85	117	72	30	42
Hebp2	27.8208	1.18275	0.434904	2.71956	0.0065369	0.0132074	up	19	18	13	32	48	39
Hecw1	215.855	2.52422	0.273952	9.2141	3.13889e-20	4.24608e-19	up	68	50	70	503	270	368
Hecw2	17.3432	2.65486	0.804786	3.29884	0.000970854	0.00234375	up	4	0	10	43	18	32
Hells	3165.41	1.67801	0.138974	12.0743	1.44348e-33	4.23678e-32	up	1365	1399	1678	4449	5314	5123
Helz	2153.59	-1.01967	0.277454	-3.6751	0.000237754	0.000648227	down	3176	2070	3224	2201	1074	1143
Herc3	2791.78	-1.55964	0.137505	-11.3425	8.08285e-30	1.92479e-28	down	4178	3628	4460	1628	1410	1336
Herc6	193.782	1.18962	0.178998	6.64602	3.01121e-11	2.03559e-10	up	109	120	119	268	295	269
Herpud1	16324.5	-1.26327	0.0945467	-13.3614	1.01695e-40	4.03614e-39	down	21687	24241	21971	9876	10077	9709
Hexim1	3540.8	-1.00796	0.132636	-7.59946	2.97377e-14	2.61547e-13	down	4921	4397	4590	2185	2615	2458
Hhex	3406.31	-2.64691	0.125997	-21.0078	5.56684e-98	1.40518e-95	down	5736	5717	5841	929	1081	885
Hid1	2375.18	1.46596	0.110498	13.2668	3.60675e-40	1.41369e-38	up	1269	1163	1283	3833	3443	3508
Hif3a	4393.78	-1.00592	0.260185	-3.86619	0.000110549	0.000321262	down	6748	4174	6290	4312	2280	2474
Hirip3	896.868	1.61358	0.11819	13.6524	1.95296e-42	8.29908e-41	up	448	426	426	1414	1407	1356
Hjurp	2106.79	1.68752	0.109689	15.3845	2.07873e-53	1.34542e-51	up	971	963	1005	3549	3003	3394
Hk2	25.7841	4.60344	0.709746	6.48604	8.81191e-11	5.65118e-10	up	2	2	2	45	48	60
Hlx	25.6932	2.4805	0.705231	3.51728	0.000435991	0.00112991	up	8	14	1	40	69	25
Hmbox1	2679.06	-1.27751	0.226013	-5.6524	1.58227e-08	7.89945e-08	down	3873	3016	4266	2224	1251	1379
Hmga1	10407.8	2.46106	0.118182	20.8243	2.60537e-96	6.20423e-94	up	2933	3534	2963	17988	16886	19583
Hmga1b	1050.51	2.42267	0.131474	18.427	7.98002e-76	1.18489e-73	up	286	369	319	1865	1707	1903
Hmga2	6605.5	1.47564	0.155292	9.50237	2.05175e-21	3.00059e-20	up	3250	3463	3581	12240	8025	9845
Hmgb2	2978.74	1.79585	0.188827	9.51058	1.896e-21	2.77926e-20	up	1174	1550	1205	3718	5562	4974
Hmgcs2	710.092	-5.54543	0.199739	-27.7633	1.20283e-169	1.5181e-166	down	1226	1450	1424	30	32	30
Hmmr	2265.59	1.64435	0.113089	14.5403	6.73311e-48	3.71085e-46	up	1036	1116	1083	3859	3150	3613
Hmox1	6190.86	-1.08875	0.170115	-6.40009	1.55289e-10	9.73626e-10	down	9059	8571	7126	3440	4689	4080
Hnf1b	3222.85	-1.66452	0.162827	-10.2226	1.5708e-24	2.72697e-23	down	5209	4128	5064	1886	1503	1394
Hnmt	21.3047	-4.66352	0.792552	-5.88418	4.00037e-09	2.1388e-08	down	35	54	32	2	2	1
Hnrnpa3	2307.21	1.19153	0.0957933	12.4386	1.61389e-35	5.18292e-34	up	1306	1438	1396	3278	3245	3394
Homez	333.387	-1.10771	0.154123	-7.18715	6.61586e-13	5.21541e-12	down	457	410	473	223	219	211
Hook1	262.68	-1.02019	0.16239	-6.28233	3.33527e-10	2.0228e-09	down	362	336	337	185	183	168
Hoxb5	19.8923	1.41771	0.589335	2.40561	0.0161456	0.0295925	up	8	16	8	23	46	20
Hp	1465.07	-2.70442	0.152728	-17.7075	3.67276e-70	4.41466e-68	down	2664	2359	2446	342	416	445
Hpdl	144.531	2.33279	0.285814	8.16194	3.29689e-16	3.35025e-15	up	47	61	33	196	261	287
Hpf1	1354.73	1.33573	0.139582	9.56949	1.07437e-21	1.60658e-20	up	678	813	776	1757	2082	2151
Hpx	436.401	-1.03212	0.213783	-4.82787	1.37999e-06	5.39721e-06	down	705	516	498	247	327	310
Hrh1	48.1017	2.88379	0.456128	6.32232	2.57661e-10	1.58091e-09	up	4	12	18	78	77	107
Hrob	290.22	2.56262	0.183304	13.9802	2.06049e-44	9.73988e-43	up	94	74	79	507	531	495
Hs3st3a1	34.9298	-1.45007	0.521748	-2.77925	0.00544841	0.0111776	down	61	36	53	17	8	33
Hs3st3b1	1839.88	-1.17882	0.144552	-8.15496	3.49288e-16	3.53518e-15	down	2611	2119	2776	1224	1093	1169
Hsd17b1	17.7999	-1.76598	0.571476	-3.0902	0.0020002	0.00452472	down	26	22	33	11	10	4
Hsd17b13	34.2587	-1.37542	0.540435	-2.54502	0.0109273	0.020969	down	42	65	39	30	23	6
Hsd17b14	85.2244	-1.12941	0.284266	-3.97308	7.09491e-05	0.000213253	down	118	89	137	48	60	57
Hsd17b3	9.3847	4.72594	1.22905	3.8452	0.000120454	0.0003474	up	2	0	0	25	16	15
Hsd17b8	965.424	-1.08037	0.200934	-5.37677	7.5835e-08	3.49439e-07	down	1096	1637	1137	522	663	728
Hsd3b2	365.169	-4.19736	0.318101	-13.1951	9.36873e-40	3.55083e-38	down	883	480	665	45	22	50
Hsdl2	2096.44	-1.78113	0.106604	-16.7079	1.14821e-62	1.00636e-60	down	2931	3379	3264	1002	993	925
Hsh2d	6.03466	4.07292	1.36995	2.97304	0.00294869	0.00641204	up	0	0	2	9	19	7
Hspa12a	3296	-1.02332	0.10286	-9.94864	2.55645e-23	4.15786e-22	down	4231	4446	4335	2457	2067	2200
Hspa1b	10.4931	-2.13226	0.812643	-2.62386	0.00869398	0.0170516	down	23	17	10	1	4	7
Hspb2	6.40616	-2.21473	0.98919	-2.23893	0.0251605	0.043909	down	11	12	8	3	4	0
Hspb6	1797.94	1.21368	0.11744	10.3345	4.92046e-25	8.96121e-24	up	1020	1047	1124	2898	2405	2470
Hspbp1	1466.43	1.02568	0.165364	6.20254	5.5559e-10	3.30448e-09	up	797	1164	891	1822	2139	2110
Hsph1	2690.01	-1.01668	0.122846	-8.27609	1.27287e-16	1.35e-15	down	3686	3259	3645	2009	1672	1824
Htr1d	10.5693	2.09009	0.947361	2.20622	0.0273684	0.0472397	up	0	10	2	22	19	12
Htr3a	6.47512	-6.17972	1.52578	-4.05021	5.1171e-05	0.000157021	down	16	18	4	0	0	0
Htra1	2009.23	1.85552	0.103793	17.8771	1.77718e-71	2.28875e-69	up	817	886	860	3423	2996	3318
Htra2	1991.62	1.12954	0.175132	6.44966	1.12105e-10	7.12783e-10	up	1093	1502	1091	2415	2803	3222
Hvcn1	377.943	-1.72426	0.204639	-8.42588	3.58044e-17	3.94662e-16	down	633	511	561	212	135	197
Hyal1	581.862	-1.1807	0.18645	-6.33254	2.41157e-10	1.48543e-09	down	771	745	862	453	279	372
Hyal3	13.8022	-2.47981	0.656213	-3.77897	0.000157478	0.000445037	down	21	19	29	6	3	4
Hyls1	469.504	1.76742	0.188048	9.39879	5.51923e-21	7.87989e-20	up	199	206	223	617	718	906
Id2	5958.73	-1.26378	0.122445	-10.3212	5.65057e-25	1.02465e-23	down	7497	9081	8230	3345	3894	3576
Idh2	8260.58	-1.3262	0.129909	-10.2087	1.81348e-24	3.12676e-23	down	10980	12833	10991	4346	5240	4950
Idi1	2035.91	1.25407	0.122929	10.2015	1.95171e-24	3.36051e-23	up	1267	1170	1100	2853	2883	3128
Ier2	2408.52	1.08723	0.148072	7.34263	2.09438e-13	1.71533e-12	up	1388	1708	1449	2890	3538	3680
Ier3	2093.21	1.06393	0.156707	6.78931	1.12672e-11	7.91778e-11	up	1306	1424	1259	2480	3388	2863
Ifi202b	1703.69	3.30062	0.117568	28.0741	2.02748e-173	2.84321e-170	up	290	327	308	3046	3213	3296
Ifi203	573.296	4.7178	0.22872	20.627	1.57258e-94	3.54421e-92	up	26	47	51	1344	1012	1064
Ifi204	975.23	3.13455	0.125542	24.9682	1.35351e-137	9.49039e-135	up	197	192	198	1863	1817	1731
Ifi205	8.10436	4.52137	1.24286	3.63787	0.000274897	0.000740234	up	0	2	0	16	17	15
Ifi207	44.4477	3.43305	0.615699	5.57586	2.46315e-08	1.20447e-07	up	13	2	7	143	55	55
Ifi211	307.253	2.41105	0.279801	8.61702	6.8719e-18	8.02315e-17	up	55	104	129	660	479	463
Ifi27	1545.87	1.2437	0.15194	8.18545	2.71289e-16	2.78369e-15	up	794	1061	853	2000	2388	2321
Ifi27l2a	33.4997	3.95413	0.609097	6.4918	8.48192e-11	5.45619e-10	up	2	8	2	44	72	78
Ifi27l2b	7.47017	4.39666	1.28201	3.42951	0.000604679	0.00152146	up	0	0	2	10	15	19
Ifi44	173.268	3.54383	0.325947	10.8724	1.55994e-27	3.3483e-26	up	13	28	40	409	279	301
Ifit1	765.25	1.96229	0.148528	13.2116	7.52155e-40	2.8854e-38	up	286	324	311	1216	1409	1134
Ifit1bl1	98.8901	-1.09555	0.230222	-4.75865	1.94895e-06	7.4697e-06	down	124	128	145	71	60	64
Ifit1bl2	590.319	-4.54553	0.183604	-24.7572	2.59611e-135	1.56026e-132	down	1028	1134	1175	57	38	55
Ifit3	89.5392	2.30582	0.366368	6.29373	3.09923e-10	1.8869e-09	up	48	20	20	160	157	143
Ifit3b	161.633	2.8816	0.240883	11.9626	5.57544e-33	1.58129e-31	up	29	49	36	315	296	269
Ifitm3	11.3021	3.33369	0.907466	3.67363	0.000239131	0.000651288	up	2	2	2	9	35	19
Ifnlr1	259.248	-1.38615	0.173397	-7.99406	1.30565e-15	1.256e-14	down	370	364	370	164	123	157
Ifrd1	5143.47	1.68215	0.145711	11.5444	7.87448e-31	2.02411e-29	up	1948	2826	2444	7632	8178	8413
Ifrd2	1323.26	2.2992	0.119436	19.2505	1.39846e-82	2.4178e-80	up	431	441	444	2195	2138	2465
Ift122	1642.48	-1.03452	0.127453	-8.11687	4.78351e-16	4.77254e-15	down	2248	1981	2264	1225	1038	1070
Ift70a1	59.9123	-1.05559	0.367224	-2.87451	0.00404658	0.00853617	down	81	74	83	23	40	57
Ift70a2	30.4152	-1.26225	0.518618	-2.43388	0.014938	0.027644	down	27	43	57	11	30	14
Ift70b	373.584	-1.25855	0.158152	-7.95788	1.75017e-15	1.66709e-14	down	502	563	487	203	235	242
Igf2r	388.685	-2.08857	0.200095	-10.4379	1.66464e-25	3.14513e-24	down	710	527	611	171	124	163
Igfals	18.0642	-4.75156	0.912551	-5.2069	1.92025e-07	8.43265e-07	down	25	37	41	0	0	4
Igfbp3	829.451	3.94268	0.174225	22.6298	2.20577e-113	7.95402e-111	up	78	127	94	1570	1622	1620
Igfbp4	70301.3	-1.18177	0.122907	-9.61517	6.89966e-22	1.04664e-20	down	95026	94577	97687	39068	47286	46394
Igfbp7	29876.6	-1.33097	0.159998	-8.31865	8.8971e-17	9.50003e-16	down	48523	35338	41650	16022	18240	18208
Igtp	221.376	1.57823	0.189384	8.33349	7.8492e-17	8.41672e-16	up	107	98	122	337	372	315
Ihh	473.021	-1.32311	0.162356	-8.14947	3.65525e-16	3.69359e-15	down	737	637	612	270	300	264
Iigp1	58.4589	9.2854	1.21627	7.6343	2.27048e-14	2.00811e-13	up	0	0	0	146	108	108
Iigp1c	33.1222	8.46572	1.23697	6.84389	7.70701e-12	5.49549e-11	up	0	0	0	70	56	79
Ikbkg	9104.37	-1.15736	0.102349	-11.308	1.19809e-29	2.82638e-28	down	11956	13287	11790	6222	5678	5526
Ikzf2	315.241	-1.4371	0.159601	-9.00431	2.17033e-19	2.80079e-18	down	463	446	446	199	160	167
Il17ra	264.564	1.29149	0.201036	6.42416	1.32598e-10	8.38018e-10	up	145	136	171	473	352	338
Il17re	193.017	-2.79236	0.274049	-10.1893	2.21393e-24	3.80164e-23	down	282	310	403	35	67	48
Il18	49.8494	-1.77704	0.442248	-4.01819	5.86461e-05	0.000178226	down	63	94	71	33	9	28
Il18rap	291.622	6.40554	0.378572	16.9203	3.18991e-64	3.07327e-62	up	10	4	6	672	480	633
Il1r1	403.841	-2.39532	0.228227	-10.4954	9.07191e-26	1.75071e-24	down	685	639	673	188	104	108
Il1rn	46.4273	3.05281	0.647471	4.71498	2.41732e-06	9.11531e-06	up	21	6	2	96	46	115
Il22ra1	90.3093	1.11257	0.263805	4.21739	2.47147e-05	8.00831e-05	up	60	50	58	126	105	151
Il24	9.09529	3.6063	1.18109	3.05336	0.00226294	0.00505406	up	4	0	0	27	19	6
Il2rb	86.7959	-2.19616	0.311689	-7.04599	1.84146e-12	1.38918e-11	down	145	109	165	25	31	40
Il34	1473.1	2.12851	0.121837	17.4702	2.41787e-68	2.65356e-66	up	501	571	544	2284	2538	2582
Il3ra	146.588	1.4022	0.361144	3.88267	0.000103317	0.000301844	up	101	90	45	139	248	268
Il5ra	139.808	-2.28821	0.281296	-8.13454	4.13514e-16	4.14203e-15	down	257	239	186	64	49	34
Il6st	7748.94	-1.55788	0.208568	-7.46941	8.05522e-14	6.78671e-13	down	11052	10887	12127	5583	2933	3678
Il7	97.4633	1.10479	0.231698	4.76822	1.85863e-06	7.14523e-06	up	64	56	62	138	140	133
Ilk	3343.58	1.62507	0.124837	13.0175	9.72443e-39	3.58866e-37	up	1429	1854	1546	5059	5333	5206
Impdh2	6893.45	1.314	0.155802	8.43376	3.34719e-17	3.69597e-16	up	3429	4770	3469	9285	10371	10703
Impg2	22.3377	-1.398	0.537423	-2.6013	0.00928702	0.0180938	down	17	32	47	14	14	10
Inca1	208.429	-1.02916	0.223373	-4.60736	4.07817e-06	1.48845e-05	down	249	332	244	113	150	160
Incenp	3551.25	1.82105	0.111149	16.3838	2.49679e-60	2.04623e-58	up	1528	1447	1637	6166	5295	5661
Ino80c	1621.67	1.1155	0.108658	10.2661	1.00174e-24	1.7724e-23	up	929	1108	982	2341	2235	2283
Inpp4b	40.9658	2.29608	0.447906	5.12625	2.95572e-07	1.25943e-06	up	8	21	12	69	88	53
Insr	2975.22	-1.10726	0.234998	-4.71178	2.45557e-06	9.25405e-06	down	4267	2865	4811	2571	1630	1646
Ip6k3	28.0838	2.105	0.530816	3.9656	7.32115e-05	0.000219426	up	16	6	9	44	32	65
Ipcef1	32.3699	-3.52697	0.530266	-6.65133	2.90454e-11	1.96558e-10	down	66	49	60	6	2	8
Iqcd	40.0689	-1.00756	0.399241	-2.52368	0.0116134	0.0220975	down	42	62	54	23	39	20
Iqck	107.02	1.29025	0.323407	3.98954	6.62004e-05	0.000199884	up	61	87	35	149	169	151
Iqcn	9.48685	-2.88837	0.979471	-2.94891	0.00318897	0.00689059	down	20	7	22	2	0	5
Iqgap2	1513.88	-1.17971	0.176698	-6.67638	2.4491e-11	1.66991e-10	down	2240	1744	2189	1168	850	853
Iqgap3	1067.05	1.72023	0.235003	7.32004	2.47906e-13	2.02644e-12	up	548	323	588	2026	1536	1506
Irag1	10.0706	2.67435	0.83294	3.21074	0.00132395	0.00309608	up	4	1	3	21	10	23
Irf5	9.33581	2.54357	0.890144	2.85747	0.00427026	0.00896755	up	4	0	4	12	22	15
Irf7	238.894	2.99465	0.218194	13.7247	7.223e-43	3.1435e-41	up	45	50	62	378	469	463
Irgm2	282.697	1.43094	0.22128	6.46668	1.00178e-10	6.39531e-10	up	158	147	145	530	428	318
Irs1	300.905	-1.6748	0.273019	-6.13438	8.54923e-10	4.95636e-09	down	520	312	513	192	109	144
Iscu	2115.81	-1.18082	0.155622	-7.58777	3.25463e-14	2.85652e-13	down	2534	3484	2646	1228	1303	1470
Isg15	97.2118	3.28774	0.341916	9.61566	6.86669e-22	1.04289e-20	up	24	12	17	162	156	227
Islr	5.61063	-2.9185	1.27164	-2.29507	0.0217291	0.0385768	down	12	5	12	0	4	0
Isoc2b	131.668	-1.05834	0.280361	-3.77493	0.000160055	0.000451814	down	169	203	152	64	117	82
Isy1	1930.49	1.08649	0.145415	7.47162	7.92146e-14	6.68613e-13	up	1016	1433	1200	2565	2841	2699
Isyna1	134.41	-2.13761	0.337058	-6.34195	2.26875e-10	1.40088e-09	down	249	210	184	29	75	49
Itch	3419.5	-1.02724	0.119901	-8.56742	1.05832e-17	1.21207e-16	down	4425	4432	4652	2640	2051	2276
Itga1	1113.4	-1.945	0.225894	-8.61024	7.29071e-18	8.49641e-17	down	1794	1288	2116	592	452	377
Itga2	4637.93	2.83507	0.274322	10.3348	4.90385e-25	8.94385e-24	up	1068	862	1427	12495	5756	7022
Itga6	5495.68	1.48327	0.138408	10.7167	8.49664e-27	1.76375e-25	up	2763	2572	3191	9578	7531	7946
Itgb2	18.3337	1.65741	0.51381	3.22572	0.00125655	0.00295655	up	8	8	10	26	28	32
Itgb3	2048.98	1.01387	0.149417	6.78546	1.15716e-11	8.12263e-11	up	1402	1133	1456	3174	2661	2643
Itgb4	1216.84	1.97768	0.193533	10.2189	1.63251e-24	2.82632e-23	up	553	384	510	2364	1962	1678
Itgb7	321.698	6.70452	0.377466	17.7619	1.39356e-70	1.69117e-68	up	5	6	7	605	664	699
Itih5	17.542	-2.06447	0.627719	-3.28885	0.00100597	0.00241927	down	35	17	31	10	3	8
Itm2b	21005.4	-1.17397	0.115662	-10.15	3.31256e-24	5.61934e-23	down	28818	30197	26673	12269	13713	13852
Itm2c	3051.61	-1.43362	0.140212	-10.2247	1.53773e-24	2.67693e-23	down	4000	4954	4179	1494	1807	1788
Itpr1	1674.85	-1.39639	0.240455	-5.80729	6.34932e-09	3.31546e-08	down	2487	1882	2769	1316	678	868
Ivd	3425.98	-1.04545	0.1004	-10.4129	2.16485e-25	4.05981e-24	down	4333	4924	4342	2367	2249	2296
Ivl	28.4457	-1.33327	0.406537	-3.27957	0.00103964	0.00249407	down	38	40	42	20	16	14
Izumo4	105.197	-1.57103	0.320451	-4.90258	9.45883e-07	3.78623e-06	down	166	169	128	50	35	79
Jam2	89.6273	4.38899	0.431383	10.1742	2.58452e-24	4.41995e-23	up	10	2	12	224	150	156
Jdp2	1455.19	1.01488	0.130768	7.76095	8.42986e-15	7.67628e-14	up	810	1070	963	2001	2083	1930
Jun	784.63	-1.38889	0.172162	-8.06736	7.1835e-16	7.07752e-15	down	1189	890	1259	459	447	434
Kalrn	178.583	-2.14664	0.294567	-7.28746	3.15855e-13	2.56195e-12	down	299	252	306	102	58	44
Kank1	38.0867	1.11402	0.365249	3.05002	0.0022883	0.00510439	up	20	26	25	59	59	43
Kansl1l	543.529	-1.39645	0.196305	-7.11369	1.12977e-12	8.68383e-12	down	832	694	790	398	265	264
Kat2b	1515.9	-1.23858	0.133386	-9.28571	1.60634e-20	2.22542e-19	down	2033	2085	2153	1049	943	798
Kat6b	1302.94	-1.31833	0.191679	-6.87782	6.07767e-12	4.38321e-11	down	1850	1609	2014	1001	661	649
Kazald1	39.3359	-1.44487	0.508713	-2.84024	0.004508	0.00941859	down	43	68	59	7	27	31
Kbtbd7	254.61	-1.19527	0.211252	-5.65804	1.5311e-08	7.66217e-08	down	366	270	406	151	163	164
Kcnd1	276.886	-1.98071	0.233597	-8.47919	2.2677e-17	2.53505e-16	down	497	328	472	131	119	96
Kcne2	8.73084	-1.81015	0.772859	-2.34215	0.0191731	0.034446	down	14	16	10	4	2	6
Kcnh2	175.191	-1.67448	0.274447	-6.10127	1.05231e-09	6.03689e-09	down	346	193	242	84	93	81
Kcnh7	24.8756	-2.35398	0.626257	-3.75882	0.000170719	0.00047849	down	50	40	32	7	16	2
Kcnj14	9.15253	1.96945	0.870496	2.26245	0.0236695	0.0416352	up	2	1	8	16	19	10
Kcnj15	165.16	-3.4337	0.382742	-8.97133	2.92943e-19	3.72705e-18	down	273	251	367	45	10	32
Kcnj16	10723.5	-3.51001	0.199897	-17.5591	5.0666e-69	5.76086e-67	down	21981	15077	20829	2235	1491	1636
Kcnj2	50.7509	-2.57722	0.369488	-6.97512	3.05615e-12	2.2636e-11	down	84	92	80	11	13	21
Kcnk2	27.4682	5.30706	0.843389	6.29255	3.12302e-10	1.90046e-09	up	0	4	0	64	46	56
Kcnn4	324.516	3.86219	0.232774	16.592	7.96126e-62	6.74356e-60	up	40	49	34	518	644	712
Kcnv2	29.8413	1.48938	0.419891	3.54706	0.000389561	0.00102069	up	20	14	12	50	44	42
Kdm7a	1521.5	-1.39502	0.19777	-7.05377	1.74139e-12	1.31526e-11	down	2264	1939	2281	1151	695	753
Keg1	1500.41	-3.64552	0.133863	-27.2332	2.62544e-163	2.7613e-160	down	2903	2655	2613	233	237	216
Kif11	3145.06	1.6686	0.0996382	16.7466	5.99638e-63	5.3674e-61	up	1427	1454	1552	5201	4600	4996
Kif12	424.478	-1.71182	0.216226	-7.91683	2.43652e-15	2.30175e-14	down	718	529	663	179	253	180
Kif13b	538.281	-1.3155	0.232586	-5.65596	1.54975e-08	7.75004e-08	down	809	551	897	400	262	294
Kif14	734.381	1.89527	0.194951	9.72177	2.4352e-22	3.78505e-21	up	309	306	301	1550	934	1105
Kif15	744.175	2.29082	0.141955	16.1377	1.38588e-58	1.03498e-56	up	258	221	264	1362	1260	1198
Kif18a	460.102	2.0765	0.159105	13.0511	6.26287e-39	2.318e-37	up	152	188	180	706	829	761
Kif18b	1272.6	2.7671	0.202127	13.6899	1.16716e-42	5.01046e-41	up	371	233	353	2656	2077	2135
Kif1b	4548.82	-1.04837	0.193049	-5.43059	5.61666e-08	2.61965e-07	down	6398	5012	6618	3933	2506	2751
Kif20a	938.161	1.8739	0.119855	15.6347	4.22154e-55	2.8492e-53	up	398	400	386	1643	1423	1493
Kif20b	1697.34	1.41777	0.127214	11.1448	7.59527e-29	1.72721e-27	up	890	824	1008	2749	2361	2530
Kif22	1637.87	2.28196	0.162646	14.0303	1.01784e-44	4.86596e-43	up	549	622	474	2470	3147	2764
Kif23	2596.6	1.70219	0.119776	14.2114	7.78451e-46	3.97766e-44	up	1271	1117	1202	4009	4261	3998
Kif27	5.61888	-5.97507	1.48185	-4.03216	5.52657e-05	0.00016862	down	13	13	7	0	0	0
Kif2c	1064.29	2.35974	0.15584	15.1421	8.54707e-52	5.18618e-50	up	362	364	295	1742	2030	1726
Kif4	828.752	2.25619	0.208871	10.8018	3.37445e-27	7.13382e-26	up	287	218	339	1709	1371	1161
Kif9	285.206	-1.50346	0.160845	-9.34725	8.99582e-21	1.26292e-19	down	382	436	425	159	136	165
Kifc1	1184.9	2.12318	0.160024	13.2679	3.55586e-40	1.39808e-38	up	463	414	424	1671	2129	2146
Kifc2	227.746	-2.15439	0.189452	-11.3717	5.78538e-30	1.39612e-28	down	378	330	386	83	92	83
Kifc3	3053.97	-2.76739	0.156817	-17.6473	1.06741e-69	1.24739e-67	down	5501	4381	5777	783	734	901
Kifc5b	442.224	2.04813	0.178523	11.4726	1.81087e-30	4.49902e-29	up	168	166	173	623	718	858
Kiss1	13.3654	-1.86105	0.771021	-2.41375	0.0157893	0.0289941	down	15	18	29	12	1	5
Kiss1r	57.6256	-2.13228	0.365648	-5.83151	5.49273e-09	2.8909e-08	down	93	69	114	16	26	24
Kitl	6201.66	-1.5083	0.11049	-13.651	1.99224e-42	8.40938e-41	down	9627	8552	8804	3433	3216	3323
Klb	65.769	-4.27746	0.523293	-8.17412	2.98026e-16	3.04074e-15	down	129	123	116	14	6	0
Klf11	803.205	-1.63306	0.170373	-9.5852	9.22779e-22	1.38318e-20	down	1231	997	1345	463	359	390
Klf15	3471.06	-1.72258	0.133623	-12.8914	5.03189e-38	1.79908e-36	down	5324	5140	5214	1446	1804	1731
Klf2	6.93179	-5.28353	1.41394	-3.73674	0.000186419	0.00051984	down	10	11	19	0	0	1
Klf5	891.156	1.33206	0.219145	6.07843	1.21362e-09	6.90268e-09	up	539	379	571	1626	1007	1321
Klf6	6814.89	1.26055	0.140461	8.97439	2.84934e-19	3.62882e-18	up	3287	4489	4073	11065	8792	9902
Klf9	11907	-1.46725	0.119109	-12.3186	7.1959e-35	2.24246e-33	down	17372	15587	18503	7081	6020	6464
Klhdc4	1306.42	1.00556	0.175371	5.73394	9.8123e-09	5.00975e-08	up	765	987	810	1446	1963	1970
Klhdc7a	1358.34	-2.73026	0.126057	-21.6589	5.00995e-104	1.50549e-101	down	2205	2297	2453	407	364	329
Klhdc8b	48.4395	-1.43477	0.409117	-3.50699	0.000453206	0.00117043	down	73	60	75	24	15	42
Klhl24	3951.01	-1.72346	0.101616	-16.9605	1.6105e-64	1.56354e-62	down	5746	6069	6050	2043	1877	1758
Klhl3	92.9369	-2.91771	0.510918	-5.71072	1.12496e-08	5.70895e-08	down	184	145	153	6	16	45
Klhl6	26.3581	2.93663	0.588666	4.98862	6.08118e-07	2.48948e-06	up	4	8	6	68	25	52
Klk1b27	27.6515	1.96362	0.52399	3.74745	0.000178645	0.000499485	up	18	10	5	42	38	56
Klra1	16.9155	1.43267	0.600895	2.38423	0.017115	0.0312061	up	6	7	14	16	32	28
Klra10	147.715	3.09994	0.323396	9.58559	9.19344e-22	1.37967e-20	up	27	44	20	211	334	270
Klra17	18.9698	2.01665	0.784601	2.57028	0.0101615	0.0196489	up	11	4	7	59	7	29
Klra2	40.4662	5.27894	0.705651	7.48094	7.37932e-14	6.26324e-13	up	0	0	6	88	80	76
Klra4	1592.04	2.86382	0.208883	13.7101	8.82882e-43	3.82916e-41	up	283	503	351	2466	3169	3001
Kmt2c	1492.29	-1.19363	0.513388	-2.325	0.0200718	0.0358983	down	2355	1394	2345	1550	561	714
Kmt2e	2299.85	-1.43851	0.507108	-2.83669	0.00455842	0.00951567	down	3821	2336	3703	2120	781	956
Kng2	8.0342	-3.14586	1.13178	-2.77956	0.00544332	0.0111689	down	4	24	15	0	4	1
Knl1	936.227	1.66294	0.220011	7.55846	4.07881e-14	3.54781e-13	up	466	307	548	1712	1303	1390
Knstrn	2096.78	2.20533	0.14242	15.4847	4.40081e-54	2.90799e-52	up	685	752	765	3060	3916	3655
Kntc1	1339.22	1.72305	0.194155	8.87465	7.01525e-19	8.70595e-18	up	628	549	655	2782	1798	1791
Kpna2	7547.05	1.2041	0.117917	10.2114	1.76362e-24	3.04495e-23	up	4192	4813	4459	9979	11706	10801
Krt12	27.6019	2.45116	0.497881	4.92319	8.51455e-07	3.42891e-06	up	13	7	5	43	48	53
Krt14	5.47769	5.87005	1.51807	3.86678	0.000110282	0.000320633	up	0	0	0	18	10	6
Krt18	52594.8	1.43411	0.152337	9.41409	4.7722e-21	6.8599e-20	up	24606	33453	25771	70460	85390	81069
Krt36	26.583	4.65777	0.780743	5.96582	2.43416e-09	1.33398e-08	up	0	6	0	45	51	62
Krt79	15.3117	2.20701	0.788528	2.7989	0.00512776	0.010573	up	6	2	8	12	48	17
Krt83	25.2142	-2.8553	0.731444	-3.90365	9.47518e-05	0.000278691	down	52	34	44	5	0	14
Krt87	27.9003	-1.42694	0.542144	-2.63203	0.00848764	0.0166884	down	56	29	34	26	8	13
Krtcap2	3132.32	1.00383	0.155463	6.45702	1.06782e-10	6.80311e-10	up	1881	2388	1877	3692	4511	4697
Ksr2	107.451	3.33686	0.417626	7.99007	1.34861e-15	1.29632e-14	up	20	29	8	281	185	140
Kyat3	1285.47	-1.15315	0.13827	-8.33984	7.4394e-17	7.99768e-16	down	1681	1991	1553	790	796	878
L1cam	24.8444	-6.24591	1.11621	-5.59566	2.19785e-08	1.08145e-07	down	57	51	36	2	0	0
Lacc1	492.1	1.36066	0.168706	8.06524	7.30927e-16	7.19581e-15	up	292	232	287	804	633	755
Lactb2	6177.12	-1.56829	0.0910625	-17.2221	1.81273e-66	1.90654e-64	down	8791	9505	8916	3173	3226	3226
Lama3	61.5335	1.82077	0.396652	4.59035	4.425e-06	1.60575e-05	up	25	21	34	144	62	92
Lamb1	318.574	3.60875	0.198567	18.174	8.29474e-74	1.1632e-71	up	52	42	48	591	651	576
Lamb2	3966.22	-1.14309	0.2317	-4.9335	8.07688e-07	3.26385e-06	down	6628	3630	5744	3085	2301	2268
Lamb3	10705.2	3.2902	0.19575	16.8081	2.12804e-63	1.97485e-61	up	2288	1398	2140	21959	19134	18980
Lamc2	1037.95	1.41319	0.142584	9.91127	3.71881e-23	6.00962e-22	up	479	642	551	1456	1628	1576
Lamp3	11.5531	2.92034	0.816787	3.5754	0.000349688	0.000925632	up	0	4	4	20	26	17
Larp7	954.023	2.43655	0.162128	15.0285	4.77423e-51	2.84224e-49	up	245	345	288	1478	1714	1780
Lars1	15539.7	1.23077	0.11602	10.6082	2.72914e-26	5.4848e-25	up	7812	10013	9577	23818	21239	22333
Las1l	2579.07	1.0822	0.128859	8.39832	4.5293e-17	4.94073e-16	up	1384	1792	1707	3412	3554	3857
Lbp	41722.9	-2.2553	0.111695	-20.1916	1.16046e-90	2.32478e-88	down	72164	64222	66480	15296	15183	14172
Lbr	2640.43	1.70853	0.121857	14.0208	1.16378e-44	5.54267e-43	up	1268	1085	1286	4322	3967	4212
Lctl	28.2647	-6.43289	1.09854	-5.85584	4.74608e-09	2.51788e-08	down	46	67	52	0	0	2
Ldb1	8499.31	-1.22288	0.107094	-11.4188	3.3701e-30	8.27511e-29	down	11159	12463	11438	4954	5540	5247
Ldb2	17.2635	3.76949	0.86555	4.35503	1.3305e-05	4.49351e-05	up	0	3	4	57	28	15
Ldb3	19.5848	-1.95171	0.713935	-2.73374	0.006262	0.0126858	down	44	24	23	10	1	14
Ldhd	11510.1	-2.3209	0.12169	-19.0722	4.29763e-81	7.13689e-79	down	20425	18667	17295	3866	4083	3908
Ldlrad4	40.1402	-1.20919	0.38564	-3.13554	0.00171535	0.00393627	down	53	40	72	29	22	24
Lect2	87.9695	3.87603	0.342404	11.32	1.04415e-29	2.47247e-28	up	13	8	12	165	160	184
Lepr	5.78085	4.94466	1.50191	3.29226	0.000993862	0.00239404	up	0	1	0	20	5	10
Leprotl1	3601.43	1.11852	0.108655	10.2943	7.47753e-25	1.34054e-23	up	2023	2471	2203	4978	5118	5139
Lgals1	23659.8	2.03173	0.206442	9.84162	7.44988e-23	1.18718e-21	up	7650	12294	7518	32989	42473	41826
Lgals3	8700.67	2.21152	0.180722	12.2371	1.96875e-34	6.00184e-33	up	2871	3602	2634	11839	16696	15586
Lgi4	9.40296	-4.80167	1.25311	-3.83179	0.000127213	0.000365149	down	26	14	13	0	2	0
Lgr4	2419.56	-1.67234	0.137513	-12.1613	4.997e-34	1.48743e-32	down	3728	3228	3879	1167	1293	1108
Lgr6	130.15	6.24424	0.507634	12.3007	8.98271e-35	2.79238e-33	up	0	4	6	281	232	282
Lhx6	325.021	-2.01479	0.174738	-11.5304	9.27225e-31	2.3499e-29	down	467	535	534	126	154	118
Lig1	2114.64	1.90832	0.13511	14.1242	2.69276e-45	1.32349e-43	up	785	899	939	3109	3778	3418
Lipa	5437.27	-1.26059	0.123024	-10.2467	1.22514e-24	2.14459e-23	down	7691	7437	7449	3805	3039	3065
Lipe	477.332	-1.07424	0.206264	-5.20807	1.90812e-07	8.38524e-07	down	773	494	631	296	331	322
Llgl2	4689.74	-1.15313	0.174986	-6.58983	4.40331e-11	2.91575e-10	down	7024	4903	7078	2923	3198	2862
Lmcd1	429.648	1.03034	0.223159	4.61705	3.89237e-06	1.42517e-05	up	185	363	288	586	575	622
Lmna	15950.3	1.736	0.12644	13.7299	6.72539e-43	2.93706e-41	up	7061	6668	7957	23276	26979	25477
Lmnb1	2768.43	1.67971	0.122153	13.7509	5.02921e-43	2.22714e-41	up	1230	1269	1381	4068	4730	4226
Lmo7	5137.96	-1.27545	0.0991607	-12.8625	7.31729e-38	2.58688e-36	down	6964	6889	7560	3286	3008	2993
Lmx1a	441.275	2.47458	0.214401	11.5418	8.11672e-31	2.07791e-29	up	90	169	139	708	785	817
Lnpep	2082.35	-1.01488	0.245642	-4.13156	3.60312e-05	0.000113659	down	3010	2215	2960	2040	1026	1214
LOC100039029	6.60671	4.1772	1.83018	2.2824	0.022466	0.0397286	up	2	0	0	4	34	0
LOC102638047	16.2931	1.66133	0.69376	2.39468	0.0166349	0.0304009	up	8	4	11	10	35	31
LOC115489545	34.6017	-1.0394	0.364905	-2.8484	0.00439401	0.00920293	down	47	47	43	26	24	20
LOC118567843	370.94	-1.80982	0.214386	-8.44187	3.1229e-17	3.45434e-16	down	636	566	494	203	179	127
LOC118568094	136.339	-1.26114	0.282391	-4.46593	7.9722e-06	2.77641e-05	down	234	139	191	94	89	65
LOC132475968	38.9664	1.04406	0.405021	2.57779	0.00994335	0.0192625	up	24	34	17	57	64	41
Lonp1	18272.9	1.90296	0.114554	16.6119	5.71308e-62	4.87194e-60	up	6993	7243	8486	28472	29611	30992
Loxl4	4189.23	1.22429	0.144034	8.49997	1.89643e-17	2.13323e-16	up	2607	2173	2604	6976	5482	5700
Lpar6	641.243	-1.42159	0.137484	-10.3401	4.64241e-25	8.49158e-24	down	927	834	987	359	365	353
Lpcat4	1646.11	1.24411	0.125659	9.90068	4.13459e-23	6.64748e-22	up	989	862	1024	2337	2451	2362
Lpgat1	7691.32	-1.60437	0.137199	-11.6937	1.37294e-31	3.64032e-30	down	11271	10492	12311	4581	3681	3518
Lpin1	3089.08	-2.72631	0.188164	-14.489	1.42174e-47	7.76788e-46	down	5785	4240	5743	904	927	674
Lpin2	3522.1	-1.10648	0.109965	-10.0621	8.12351e-24	1.3526e-22	down	4850	4577	4726	2517	2222	2169
Lpin3	15.5065	-3.66956	0.75662	-4.84994	1.23501e-06	4.87095e-06	down	21	28	36	4	2	1
Lpl	97.8665	-1.22417	0.305127	-4.01199	6.02103e-05	0.000182628	down	123	144	137	65	79	37
Lpxn	65.7855	-1.19331	0.323817	-3.68515	0.000228572	0.000625364	down	100	74	95	56	34	34
Lrg1	25.8231	-4.67993	0.750849	-6.23284	4.58051e-10	2.73854e-09	down	57	55	34	4	2	0
Lrp1	4580.61	-1.53531	0.458605	-3.34777	0.000814633	0.00199563	down	9019	3891	7012	3507	1916	1869
Lrp2bp	7.26626	-2.4408	1.04263	-2.34099	0.0192325	0.034548	down	15	12	9	1	0	6
Lrpap1	1282.65	-1.14448	0.191993	-5.96103	2.50646e-09	1.37062e-08	down	1558	2122	1530	711	991	761
Lrr1	67.7152	2.49348	0.33084	7.5368	4.81662e-14	4.1552e-13	up	25	22	13	115	126	114
Lrrc32	216.539	-3.95373	0.299272	-13.2111	7.56604e-40	2.89366e-38	down	415	287	494	24	34	23
Lrrc56	278.221	-1.27648	0.170316	-7.49476	6.64185e-14	5.66015e-13	down	351	401	409	164	187	151
Lrrc59	15389.9	1.46981	0.116205	12.6484	1.14154e-36	3.8834e-35	up	7292	8889	7893	25718	21135	23117
Lrrc74b	14.6751	-2.23403	0.750445	-2.97694	0.00291138	0.00634074	down	9	28	35	8	2	6
Lrrfip1	4394.42	1.07419	0.09122	11.7758	5.20074e-32	1.40553e-30	up	2756	2781	2795	6184	5881	6353
Lrriq3	29.8627	-1.51468	0.440535	-3.43826	0.000585462	0.00147782	down	50	42	38	22	10	16
Lrtm2	276.686	-2.70216	0.227179	-11.8944	1.26539e-32	3.50999e-31	down	522	365	522	87	68	73
Lrwd1	1583.06	1.14443	0.136225	8.40105	4.42515e-17	4.83967e-16	up	895	1096	916	2043	2254	2435
Lsm11	801.727	1.17218	0.129856	9.02673	1.76872e-19	2.29897e-18	up	416	538	500	1178	1122	1133
Lsm2	1015.17	1.71616	0.147213	11.6577	2.09738e-31	5.50332e-30	up	392	512	494	1457	1612	1738
Lsm4	3267.66	1.649	0.214888	7.67376	1.67021e-14	1.49079e-13	up	1369	1928	1365	3707	5691	5874
Lsm5	463.013	1.27157	0.202462	6.28056	3.37364e-10	2.04411e-09	up	232	296	272	521	787	710
Lsm8	1018.23	1.09617	0.183506	5.97349	2.32226e-09	1.27542e-08	up	596	759	558	1184	1630	1464
Ltbp1	6486.56	1.25341	0.197109	6.35897	2.0311e-10	1.26092e-09	up	4314	2958	3982	11719	8476	8107
Ltv1	1608.58	1.01965	0.12527	8.13967	3.96341e-16	3.98266e-15	up	933	1175	1026	2193	2078	2389
Lurap1	62.2237	-1.57039	0.296798	-5.29109	1.21592e-07	5.46516e-07	down	94	91	89	40	29	28
Lurap1l	3274.99	-1.72147	0.160693	-10.7128	8.86405e-27	1.83099e-25	down	4936	5348	4513	1299	1799	1601
Ly6a	766.056	-1.9437	0.139907	-13.8929	6.99901e-44	3.21216e-42	down	1200	1304	1076	346	326	305
Ly6f	58.8129	4.67767	0.490011	9.54605	1.34729e-21	1.98647e-20	up	7	4	2	127	110	113
Ly6g2	929.606	1.58791	0.182136	8.71826	2.82508e-18	3.37326e-17	up	383	566	421	1234	1533	1538
Ly75	393.289	1.25061	0.221604	5.64345	1.66679e-08	8.29517e-08	up	227	177	281	706	507	502
Lyar	904.821	1.4245	0.128551	11.0812	1.5487e-28	3.48416e-27	up	454	458	535	1300	1348	1425
Lynx1	1761.35	-1.5214	0.111318	-13.6672	1.59429e-42	6.82086e-41	down	2547	2618	2527	1028	914	872
Lzts3	460.808	-1.33176	0.239361	-5.56381	2.63943e-08	1.2852e-07	down	784	445	705	301	228	282
M1ap	42.5312	3.87863	0.508199	7.63211	2.30938e-14	2.04109e-13	up	2	6	8	67	79	100
Macrod1	2271.03	-1.14404	0.185473	-6.16823	6.90577e-10	4.05008e-09	down	2718	3754	2754	1174	1547	1644
Macrod2	11.6089	2.52717	0.800329	3.15766	0.00159038	0.00367153	up	7	1	2	16	19	26
Mad2l1	2848.57	1.76165	0.115177	15.2951	8.24644e-53	5.17803e-51	up	1249	1341	1231	4261	4832	4489
Maf	2764.89	-1.60322	0.143576	-11.1663	5.95925e-29	1.365e-27	down	4161	3540	4539	1569	1267	1401
Magi1	2961.39	-1.06035	0.137617	-7.70506	1.30779e-14	1.17562e-13	down	4078	3412	4284	2160	1813	1965
Magi3	5046.53	-1.60091	0.134017	-11.9456	6.84779e-33	1.9378e-31	down	7623	6737	7972	2946	2417	2379
Magohb	394.427	1.23755	0.180481	6.85696	7.03434e-12	5.04148e-11	up	241	208	242	503	537	671
Mal	121.627	1.47685	0.250749	5.88976	3.86748e-09	2.07179e-08	up	71	62	56	166	163	224
Mamdc2	96.9863	1.24626	0.299462	4.16166	3.15944e-05	0.000100695	up	42	68	60	159	99	165
Maob	244.823	-3.74509	0.209271	-17.8959	1.26974e-71	1.66931e-69	down	452	434	455	34	35	36
Map1b	3852.26	1.54679	0.464758	3.32815	0.000874235	0.00212965	up	1897	1507	2378	9548	3667	4638
Map1lc3a	224.174	-1.47352	0.234882	-6.27344	3.5315e-10	2.13668e-09	down	296	402	274	103	148	115
Map2	161.754	-1.08974	0.223276	-4.88067	1.05725e-06	4.20799e-06	down	238	215	194	131	98	91
Map2k6	1224.66	-1.0749	0.107506	-9.99852	1.54696e-23	2.54553e-22	down	1553	1648	1692	874	773	791
Map3k12	343.316	-1.40685	0.170291	-8.26142	1.43953e-16	1.5115e-15	down	507	474	486	216	158	208
Map3k13	79.8228	-1.50889	0.391369	-3.85541	0.000115537	0.000334525	down	131	87	129	64	21	44
Map3k5	2877.6	-1.10302	0.138703	-7.95242	1.82906e-15	1.73829e-14	down	3978	3488	4086	2176	1697	1785
Map4k3	5147.34	-2.02234	0.0965214	-20.9523	1.7889e-97	4.34187e-95	down	7968	8289	8069	2182	2128	1974
Map4k5	1758.91	-1.29384	0.144663	-8.94382	3.75962e-19	4.7479e-18	down	2705	2189	2448	1173	955	1025
Map6	1266.67	1.86421	0.116206	16.0423	6.47259e-58	4.73666e-56	up	563	539	504	2099	1976	2068
Mapk11	653.542	1.52567	0.167329	9.11774	7.67055e-20	1.01798e-18	up	265	389	341	913	1013	1070
Mapk8ip1	310.281	-4.14881	0.702663	-5.90442	3.53897e-09	1.90714e-08	down	499	592	642	9	30	63
Marcksl1	2097.36	-1.09451	0.174376	-6.27674	3.45738e-10	2.09384e-09	down	2483	3174	2770	1098	1589	1437
Mars1	7960.76	1.16589	0.12269	9.50276	2.04406e-21	2.99282e-20	up	4053	5346	5089	11292	10941	11804
Mas1	7.63303	-3.4161	1.13984	-2.99699	0.00272658	0.00597433	down	14	9	18	0	4	0
Mast1	54.9997	-1.19926	0.334294	-3.58744	0.000333936	0.000886725	down	85	57	83	35	39	29
Mast3	1573.63	-1.25363	0.20579	-6.09179	1.11657e-09	6.38523e-09	down	2612	1596	2295	1101	856	921
Mastl	669.481	1.18921	0.138448	8.58955	8.7308e-18	1.01093e-16	up	388	381	433	949	1033	892
Matn2	1647.35	1.81477	0.101916	17.8066	6.28134e-71	7.69677e-69	up	692	758	698	2688	2580	2661
Mbd5	947.132	-1.50176	0.253743	-5.91842	3.25054e-09	1.75772e-08	down	1376	1057	1686	718	379	437
Mbnl2	4852.91	-1.28252	0.155643	-8.24015	1.71997e-16	1.78665e-15	down	7079	5915	7233	3428	2457	2871
Mbnl3	172.266	1.12612	0.247283	4.55399	5.26389e-06	1.89113e-05	up	75	112	133	283	241	207
Mboat1	2054.63	1.71941	0.114849	14.971	1.13587e-50	6.69896e-49	up	980	919	917	3532	3029	3188
Mccc2	949.455	-1.00511	0.164142	-6.12344	9.15778e-10	5.28972e-09	down	1171	1366	1198	535	660	754
Mcm10	786.212	2.0255	0.1204	16.8231	1.65329e-63	1.54564e-61	up	302	314	297	1349	1223	1331
Mcm2	4106.78	1.48455	0.103212	14.3835	6.56878e-47	3.48339e-45	up	1942	2152	2280	6069	6146	6481
Mcm3	2980.18	1.94414	0.112545	17.2743	7.34266e-67	7.78754e-65	up	1180	1156	1284	4596	5023	4990
Mcm4	2052.42	1.28735	0.126016	10.2158	1.6852e-24	2.91355e-23	up	1204	1103	1203	3231	3079	2689
Mcm5	2831.63	2.13038	0.131243	16.2324	2.97806e-59	2.3639e-57	up	912	1021	1172	4469	5045	4719
Mcm7	7100.11	1.43913	0.123619	11.6417	2.53021e-31	6.61155e-30	up	3277	4286	3725	10273	11074	10691
Mcm8	437.009	1.46558	0.145848	10.0487	9.30653e-24	1.54753e-22	up	227	228	229	610	691	680
Mcmdc2	34.0775	-2.59518	0.514804	-5.04109	4.62888e-07	1.92364e-06	down	64	75	33	15	7	8
Mcph1	856.46	1.24894	0.117147	10.6613	1.54359e-26	3.14219e-25	up	460	502	533	1313	1179	1236
Mcpt8	39.1297	6.83333	1.07828	6.33725	2.33903e-10	1.44286e-09	up	2	0	0	82	66	92
Mctp2	5.81736	3.99581	1.40282	2.84842	0.00439369	0.00920293	up	2	0	0	14	4	16
Mdm1	415.858	1.13119	0.163331	6.92575	4.33681e-12	3.16753e-11	up	238	232	298	560	627	576
Med11	741.178	1.12009	0.1525	7.34482	2.0603e-13	1.68851e-12	up	459	459	457	946	965	1226
Megf10	8.2759	3.47859	0.993334	3.50193	0.000461895	0.00119117	up	2	0	2	19	14	14
Megf9	1326	-1.91025	0.239229	-7.98502	1.40502e-15	1.3485e-14	down	2546	1548	2046	740	430	558
Mei4	361.97	2.34685	0.17038	13.7742	3.64246e-43	1.61872e-41	up	123	122	105	697	559	616
Meioc	6.37171	-6.15864	1.62769	-3.78367	0.000154534	0.000437401	down	2	11	25	0	0	0
Melk	865.27	2.39913	0.154408	15.5377	1.92928e-54	1.28155e-52	up	264	244	304	1482	1648	1361
Metrn	1399.21	1.54564	0.152061	10.1646	2.85181e-24	4.85076e-23	up	638	772	695	1827	2354	2249
Metrnl	314.856	1.09631	0.229702	4.77275	1.81729e-06	6.9991e-06	up	196	245	150	362	496	465
Mettl1	780.163	1.84152	0.227643	8.08949	5.99154e-16	5.92163e-15	up	264	472	270	1195	1148	1428
Mettl26	2149.26	-1.09224	0.177775	-6.14394	8.05007e-10	4.67556e-09	down	2610	3388	2631	1130	1527	1576
Mfap5	138.004	1.70436	0.260688	6.5379	6.23866e-11	4.07913e-10	up	56	57	78	172	253	226
Mfsd12	454.054	-1.09842	0.220904	-4.97237	6.61399e-07	2.69535e-06	down	675	436	707	337	290	267
Mfsd2a	94.5933	1.4026	0.323428	4.33669	1.44648e-05	4.85531e-05	up	70	30	52	143	139	142
Mfsd2b	13.0314	-2.12713	0.840762	-2.53	0.0114063	0.0217591	down	28	5	29	7	6	2
Mgat4a	93.9304	-3.9146	0.388982	-10.0637	7.99249e-24	1.3343e-22	down	223	148	145	7	16	13
Mgst1	7840.43	-1.09974	0.128913	-8.53092	1.45195e-17	1.64497e-16	down	9807	12158	9552	5212	5348	4851
Mib2	1334.53	1.00576	0.170743	5.89046	3.85132e-09	2.06665e-08	up	914	699	996	1721	1748	2036
Mical1	11.5575	2.21315	0.847269	2.6121	0.0089987	0.0175836	up	6	0	6	29	14	16
Mical2	851.697	-1.33557	0.209831	-6.36499	1.95301e-10	1.21423e-09	down	1292	1029	1265	650	372	477
Micall2	320.067	1.57223	0.174931	8.9877	2.52467e-19	3.2382e-18	up	138	161	176	438	507	534
Micu2	267.264	1.03721	0.180588	5.7435	9.2737e-09	4.75207e-08	up	138	189	190	360	350	401
Mid1ip1	13134.8	-1.29914	0.116128	-11.1871	4.71516e-29	1.08993e-27	down	18634	18381	17956	7082	7988	8366
Miip	807.849	1.50643	0.226702	6.64499	3.03229e-11	2.04874e-10	up	362	497	382	863	1403	1416
Mill2	40.2606	1.02167	0.412256	2.47823	0.0132035	0.024772	up	33	29	16	72	51	44
Mis18a	496.61	1.38883	0.208273	6.66831	2.58768e-11	1.7606e-10	up	247	290	272	556	894	764
Mis18bp1	489.823	1.77463	0.188672	9.40588	5.15952e-21	7.39141e-20	up	217	169	266	799	804	739
Misp	18.0943	1.95641	0.597662	3.27343	0.00106251	0.00254319	up	2	10	10	30	30	29
Misp3	68.6049	1.37371	0.396213	3.46709	0.000526124	0.00133929	up	25	48	40	59	113	133
Mitf	205.773	1.06804	0.177105	6.03051	1.63444e-09	9.15997e-09	up	136	118	137	297	287	277
Mki67	6963.56	1.6147	0.257801	6.26337	3.76742e-10	2.2707e-09	up	4010	2376	3669	15148	8161	9270
Mkrn2os	19.8844	-1.95977	0.669828	-2.92578	0.00343597	0.00736664	down	33	32	28	1	10	14
Mlf1	92.005	2.04814	0.364192	5.62381	1.86796e-08	9.25619e-08	up	20	30	56	126	175	156
Mlkl	550.219	2.12109	0.13734	15.4441	8.26638e-54	5.4057e-52	up	191	219	196	899	891	975
Mme	282.957	-1.56354	0.246982	-6.3306	2.4421e-10	1.5035e-09	down	395	428	423	200	94	150
Mmp13	10.3502	3.84008	1.04611	3.67082	0.000241771	0.000658196	up	0	0	4	21	13	26
Mms22l	563.629	1.05427	0.129804	8.122	4.58581e-16	4.58617e-15	up	350	354	375	841	779	732
Mnd1	387.65	2.90384	0.245228	11.8414	2.38448e-32	6.57085e-31	up	64	96	110	537	807	764
Mndal	150.524	4.60255	0.327036	14.0735	5.52367e-45	2.66085e-43	up	15	8	12	354	266	275
Mob3a	1227.04	1.04159	0.142658	7.30129	2.85027e-13	2.32385e-12	up	675	943	750	1745	1678	1682
Mogat2	73.9806	1.41309	0.372687	3.79163	0.000149662	0.000424704	up	35	29	55	74	143	114
Mogs	2132.09	1.11339	0.167271	6.65624	2.80918e-11	1.90514e-10	up	1436	1064	1461	2733	3111	3159
Morn1	288.872	-1.25499	0.211436	-5.93557	2.92822e-09	1.59092e-08	down	289	464	451	166	180	181
Morn5	5.55932	-2.94144	1.24927	-2.35452	0.0185465	0.0334679	down	10	13	6	4	0	0
Mpeg1	36.2991	2.15839	0.760673	2.83747	0.00454721	0.00949541	up	14	0	25	66	75	42
Mphosph6	613.747	1.20912	0.134261	9.00576	2.14181e-19	2.77249e-18	up	362	346	383	827	904	915
Mpp2	379.968	-2.18094	0.211635	-10.3052	6.67602e-25	1.20026e-23	down	716	476	635	130	143	151
Mpp3	30.3923	-1.45804	0.468125	-3.11464	0.00184171	0.00420141	down	47	44	40	18	24	8
Mpv17l	141.703	-1.11229	0.22758	-4.88748	1.02136e-06	4.07158e-06	down	222	188	159	96	88	93
Mr1	378.774	-1.20709	0.160543	-7.5188	5.52808e-14	4.73658e-13	down	517	487	552	235	206	267
Mrc1	592.428	7.23464	0.338296	21.3855	1.82199e-101	5.11007e-99	up	10	4	9	1137	1310	1186
Mrc2	20.5692	-2.03226	0.588356	-3.45413	0.000552072	0.00139988	down	39	28	30	6	4	15
Mre11a	1656.81	1.33159	0.124987	10.6538	1.67356e-26	3.4013e-25	up	796	1018	966	2638	2353	2342
Mrgpre	318.128	-1.04366	0.175749	-5.93838	2.87845e-09	1.56455e-08	down	442	369	449	244	192	207
Mrpl48	937.241	1.02623	0.159452	6.43599	1.22671e-10	7.77225e-10	up	513	737	572	1210	1349	1323
Mrps10	709.813	1.04066	0.154636	6.72977	1.69927e-11	1.17838e-10	up	396	532	442	907	960	1084
Mrps18b	1768.24	1.30719	0.136311	9.58973	8.83156e-22	1.32694e-20	up	848	1163	993	2623	2423	2741
Mrps22	1143.89	1.33909	0.163183	8.20607	2.2855e-16	2.35857e-15	up	544	801	568	1708	1638	1722
Mrto4	1630.16	1.0397	0.173694	5.98582	2.15308e-09	1.18923e-08	up	860	1320	971	2045	2368	2358
Ms4a4b	562.051	2.70344	0.170962	15.8131	2.52886e-56	1.74409e-54	up	160	153	127	924	1103	980
Ms4a4d	3073.94	1.41926	0.102671	13.8234	1.84198e-43	8.33247e-42	up	1672	1653	1599	4583	4749	4490
Msantd5l	5.17763	2.72084	1.19229	2.28203	0.0224877	0.0397559	up	2	0	2	16	4	8
Msrb3	218.232	-2.16748	0.224011	-9.67575	3.82295e-22	5.86264e-21	down	337	407	308	104	74	68
Mss51	22.1047	1.33655	0.47894	2.79065	0.00526023	0.0108267	up	10	12	15	31	26	41
Mst1	1082.27	1.09969	0.122957	8.94375	3.7619e-19	4.7479e-18	up	661	699	668	1414	1618	1524
Mtbp	1890.45	1.77687	0.116605	15.2383	1.96827e-52	1.21772e-50	up	767	942	809	3196	2872	2982
Mtfp1	201.818	1.29678	0.255791	5.06968	3.9849e-07	1.66977e-06	up	88	145	112	238	275	373
Mtfr2	193.732	2.20071	0.194329	11.3247	9.90462e-30	2.34974e-28	up	62	72	70	306	327	350
Mthfd1l	5423.28	1.83659	0.09349	19.6448	6.40578e-86	1.18893e-83	up	2315	2340	2330	9168	8659	8365
Mthfd2	5733.11	1.93842	0.154401	12.5545	3.7574e-36	1.24795e-34	up	1780	2712	2520	9545	9198	9362
Mtr	912.273	1.32733	0.246061	5.3943	6.87907e-08	3.18141e-07	up	549	386	593	1831	986	1231
Mtss1	3495.82	-1.51262	0.156017	-9.69521	3.15987e-22	4.88136e-21	down	5451	4204	5562	2075	1818	1718
Mturn	1967.14	-4.24071	0.149083	-28.4454	5.56167e-178	1.1699e-174	down	3454	4091	3467	177	226	207
Muc2	30.543	-2.78289	0.562827	-4.94449	7.63436e-07	3.09519e-06	down	72	32	52	13	7	4
Muc6	11.3793	-2.5868	0.778557	-3.32256	0.000891959	0.00216781	down	27	11	19	3	5	2
Mutyh	99.4286	1.17517	0.263033	4.46777	7.90388e-06	2.7549e-05	up	53	72	55	127	127	172
Mvk	2136.49	1.44475	0.168626	8.56781	1.05473e-17	1.20906e-16	up	1067	1284	1032	2643	3659	3333
Mvp	3337.71	1.15958	0.132946	8.72223	2.72788e-18	3.26028e-17	up	2052	1850	2172	4303	5072	4857
Mxd3	151.375	1.11409	0.32451	3.43313	0.000596649	0.00150305	up	88	124	70	139	281	217
Mxd4	4575.61	-1.34557	0.0987529	-13.6256	2.81895e-42	1.17419e-40	down	5926	6938	6495	2626	2660	2698
Mxra7	5.56365	-2.9419	1.21534	-2.42063	0.0154935	0.0285132	down	10	9	10	4	0	0
Mxra8	17.0424	-2.17416	0.746432	-2.91274	0.00358268	0.00765612	down	49	11	21	5	10	4
Mybbp1a	15041.8	1.80735	0.158368	11.4123	3.6301e-30	8.8962e-29	up	6074	6034	7591	28836	20158	23479
Mybl2	1214.89	3.04102	0.138181	22.0075	2.44068e-107	7.70095e-105	up	256	256	263	2002	2316	2370
Myc	4542.4	1.07623	0.123358	8.72443	2.6752e-18	3.20035e-17	up	2692	2651	3267	6831	6118	6105
Mycn	157.768	-2.01459	0.251829	-7.99983	1.24588e-15	1.20216e-14	down	275	216	252	59	82	52
Myo15a	10.0948	2.9123	0.820019	3.55151	0.000383032	0.00100546	up	1	4	2	17	22	16
Myo6	4924.53	-1.49193	0.168816	-8.83759	9.78092e-19	1.20083e-17	down	7570	6233	7559	3292	2265	2445
Myorg	467.822	-1.15525	0.187918	-6.14761	7.8658e-10	4.57907e-09	down	701	521	675	330	309	257
N4bp2	632.29	-1.02077	0.188298	-5.421	5.92669e-08	2.76221e-07	down	918	717	854	533	367	393
N4bp2l1	100.171	-1.62882	0.361897	-4.50078	6.77045e-06	2.3862e-05	down	80	185	184	38	57	56
N4bp3	528.477	1.3853	0.162671	8.51598	1.65185e-17	1.8681e-16	up	298	298	265	726	722	914
Naaladl1	18.2981	1.6551	0.547441	3.02335	0.00249996	0.00552381	up	8	10	8	27	20	39
Nacad	5.55373	3.29654	1.24651	2.64461	0.00817841	0.0161407	up	2	1	0	11	16	4
Nags	9.54728	-6.74006	1.534	-4.39378	1.11395e-05	3.80284e-05	down	21	3	32	0	0	0
Nap1l5	11.3903	-4.05236	0.964971	-4.19946	2.67547e-05	8.63167e-05	down	25	11	27	1	1	2
Napb	69.5032	-1.23212	0.383841	-3.20998	0.00132744	0.00310366	down	100	105	82	64	21	44
Napepld	209.067	-1.10449	0.173886	-6.35182	2.12781e-10	1.31837e-09	down	263	303	275	136	145	129
Napsa	1170.78	-1.43262	0.151726	-9.44214	3.65244e-21	5.2864e-20	down	1602	1848	1584	552	702	699
Narf	2894.83	-1.08434	0.105303	-10.2973	7.24539e-25	1.30077e-23	down	3743	4196	3650	2008	1847	1881
Nars1	29526.2	1.62201	0.118859	13.6465	2.11802e-42	8.88089e-41	up	12121	15948	14667	45182	45284	47253
Nars2	1793.64	1.31487	0.127492	10.3134	6.13045e-25	1.10849e-23	up	934	1150	948	2757	2392	2765
Nasp	2509.41	1.12429	0.141326	7.95535	1.7863e-15	1.70022e-14	up	1490	1612	1547	2998	3792	3825
Nat10	1842.82	1.27906	0.11117	11.5054	1.23859e-30	3.1078e-29	up	994	1063	1112	2955	2494	2625
Nat14	63.1039	-1.07165	0.474121	-2.26028	0.0238039	0.0418461	down	78	93	81	13	54	58
Nat8f4	76.1865	-1.02721	0.250558	-4.0997	4.13679e-05	0.000129234	down	98	98	105	53	51	51
Nav2	1144.2	-2.29803	0.282811	-8.12568	4.44854e-16	4.45242e-15	down	2211	1256	2111	576	303	321
Nav3	5.48414	3.92872	1.36808	2.8717	0.0040827	0.00860373	up	0	0	2	16	7	9
Nbeal1	2802.5	-1.01745	0.195206	-5.21218	1.86631e-07	8.21865e-07	down	3945	3107	3976	2470	1528	1747
Nbr1	7928.19	-1.07219	0.116307	-9.21865	3.00873e-20	4.07437e-19	down	10930	10029	10652	5887	4904	5019
Ncald	168.009	-2.90375	0.283385	-10.2467	1.22507e-24	2.14459e-23	down	240	332	303	30	58	34
Ncapd2	3428.76	2.01231	0.152244	13.2177	6.93373e-40	2.66801e-38	up	1433	1095	1476	6115	5457	5420
Ncapg	1364.51	2.40347	0.110455	21.7597	5.59151e-105	1.72123e-102	up	428	414	435	2358	2381	2352
Ncapg2	1685.89	1.71102	0.123048	13.9052	5.88759e-44	2.71194e-42	up	759	741	823	2960	2392	2640
Ncaph	1165.1	1.72672	0.140411	12.2976	9.33418e-35	2.88742e-33	up	545	525	521	1899	2015	1612
Nckap5	11.7643	-4.10343	1.00429	-4.08592	4.39025e-05	0.000136308	down	10	21	35	2	2	0
ND4L	94.5815	-1.17375	0.299825	-3.91477	9.04891e-05	0.000266962	down	145	100	140	80	48	52
ND5	51883	-1.38283	0.240511	-5.74952	8.94953e-09	4.59715e-08	down	81259	59932	79149	42765	22284	24226
ND6	9415.11	-1.08008	0.140955	-7.66259	1.82218e-14	1.62185e-13	down	13411	11106	13064	7142	5625	5946
Ndc1	1459.24	1.18206	0.12385	9.5443	1.37024e-21	2.01795e-20	up	903	865	859	2321	1868	2079
Ndc80	600.248	2.13219	0.172	12.3965	2.73072e-35	8.6594e-34	up	208	250	199	860	1082	1074
Ndrg1	46859.1	-1.45509	0.151511	-9.60385	7.70092e-22	1.16121e-20	down	72035	63075	66790	22852	29951	24435
Ndst1	9542	-1.39489	0.216711	-6.43664	1.22149e-10	7.74913e-10	down	15793	9649	15128	6634	4559	5094
Ndst3	28.3435	8.2414	1.26415	6.51931	7.06304e-11	4.59498e-10	up	0	0	0	79	38	59
Ndufaf6	199.725	1.19532	0.202644	5.89863	3.66538e-09	1.97274e-08	up	106	139	113	249	310	299
Nedd4l	4430.28	-1.22867	0.132476	-9.27466	1.78192e-20	2.45788e-19	down	6267	5518	6485	2996	2763	2433
Neil3	174.563	1.67214	0.21198	7.88819	3.06607e-15	2.88138e-14	up	96	82	67	283	275	263
Nek2	1713.52	2.0304	0.124529	16.3046	9.14968e-60	7.40244e-58	up	611	658	717	2649	3021	2829
Nemp1	653.376	1.05746	0.183706	5.75629	8.59847e-09	4.42042e-08	up	408	432	409	1164	810	760
Neu2	235.084	-1.80526	0.19687	-9.16977	4.74023e-20	6.34426e-19	down	301	407	371	105	121	97
Nf2	8950.22	-1.13097	0.114694	-9.86081	6.15485e-23	9.84542e-22	down	11926	12198	12059	6579	5170	5617
Nfat5	6164.62	-1.57134	0.485601	-3.23587	0.00121274	0.0028636	down	10680	6281	10100	5168	2027	2459
Nfatc4	23.9538	-2.11049	0.61409	-3.43677	0.000588699	0.0014854	down	51	41	22	15	3	10
Nfil3	2704.36	1.61384	0.140133	11.5165	1.08987e-30	2.7401e-29	up	1124	1573	1234	4167	4113	4318
Nfkb2	6513.31	1.6257	0.117655	13.8175	1.99805e-43	8.97416e-42	up	3187	2888	3306	10874	9136	10425
Ngef	479.033	-1.97806	0.154658	-12.7899	1.86642e-37	6.54334e-36	down	687	847	719	214	176	210
Ngf	1099.99	-1.20822	0.115642	-10.4479	1.49787e-25	2.8428e-24	down	1537	1439	1542	689	699	665
Nherf1	5531.98	-1.19028	0.156064	-7.62685	2.40559e-14	2.12314e-13	down	7581	7923	7142	2826	3884	3685
Nhp2	4562.37	1.12221	0.20164	5.56541	2.61536e-08	1.27446e-07	up	2211	3651	2627	5244	6970	7071
Nhsl2	261.908	-1.04539	0.311894	-3.35175	0.000803025	0.00197108	down	394	249	393	264	117	150
Niban1	10.8579	2.41861	0.883225	2.73839	0.00617408	0.0125238	up	6	2	2	36	9	12
Nif3l1	1592.13	1.17045	0.1365	8.57475	9.93011e-18	1.14246e-16	up	808	1053	1030	2433	2030	2358
Ninj2	14.5859	2.2396	0.910519	2.4597	0.0139054	0.0259129	up	6	9	0	38	8	29
Nipal3	630.028	-1.10287	0.148436	-7.42991	1.08671e-13	9.06503e-13	down	852	745	933	442	378	418
Nipsnap1	4169.65	-1.33429	0.144112	-9.25869	2.06957e-20	2.83913e-19	down	5332	6928	5349	2316	2648	2346
Nkain4	7.87551	-6.46122	1.43062	-4.51639	6.2903e-06	2.23444e-05	down	23	14	9	0	0	0
Nle1	662.119	1.47226	0.157985	9.31899	1.17454e-20	1.63619e-19	up	275	398	363	970	977	1061
Nlgn2	1174.25	-1.39981	0.233705	-5.98963	2.10316e-09	1.1637e-08	down	2044	1081	1867	695	650	650
Nlrp10	23.7949	-1.51903	0.509449	-2.9817	0.00286652	0.00625274	down	32	42	30	15	17	6
Nme1	6141.71	1.1672	0.214692	5.43661	5.43043e-08	2.53655e-07	up	2818	4743	3628	6702	9831	9665
Nme2	11317.8	1.08314	0.191852	5.64571	1.64498e-08	8.19958e-08	up	5949	9141	6344	13165	17745	16510
Nme3	383.844	-1.23791	0.214766	-5.76399	8.21503e-09	4.23192e-08	down	457	654	480	184	258	263
Nme6	395.15	1.52541	0.188394	8.09693	5.63617e-16	5.58353e-15	up	150	230	222	559	640	612
Nmnat2	30.1587	1.60397	0.411758	3.89542	9.80282e-05	0.000287323	up	13	16	15	41	54	45
Nnmt	51.4526	5.40504	0.664373	8.13555	4.10073e-16	4.11083e-15	up	1	2	4	87	77	147
Noc2l	2978.03	1.30378	0.100829	12.9307	3.02226e-38	1.09295e-36	up	1527	1730	1805	4447	4251	4404
Noc4l	1486.29	1.04477	0.110116	9.48784	2.3586e-21	3.44138e-20	up	893	1027	940	2209	1925	2058
Nod1	72.2277	-1.6663	0.29912	-5.57068	2.53742e-08	1.23887e-07	down	115	98	110	44	37	26
Nol10	1303.1	1.1398	0.12116	9.40739	5.0862e-21	7.30294e-20	up	819	780	795	1900	1660	1984
Nol4l	2567.89	-1.29498	0.180341	-7.18071	6.93479e-13	5.4566e-12	down	3878	2953	3892	1880	1342	1383
Nolc1	8803.66	1.03034	0.123521	8.34141	7.34116e-17	7.89879e-16	up	5295	5726	6033	13745	10471	12374
Nop2	4573.25	1.04153	0.117434	8.86907	7.37604e-19	9.13572e-18	up	2633	3327	2860	6405	5946	6680
Nop56	8756.42	1.53928	0.112318	13.7047	9.52216e-43	4.10168e-41	up	3841	4765	4619	14236	12453	13608
Nop58	4768.46	1.17427	0.122303	9.60134	7.89111e-22	1.18847e-20	up	2442	3162	3038	6987	6327	7120
Nopchap1	2156.76	1.11012	0.124231	8.93589	4.039e-19	5.09253e-18	up	1192	1526	1310	3261	2806	3051
Nos1ap	42.1683	-2.33492	0.459411	-5.08242	3.72651e-07	1.56931e-06	down	90	40	76	11	17	15
Nos2	27.778	4.71794	0.763743	6.1774	6.5166e-10	3.83431e-09	up	1	0	5	77	46	43
Notch4	535.718	1.21058	0.217806	5.55807	2.72771e-08	1.3246e-07	up	342	230	378	763	872	674
Noxo1	109.25	-1.12236	0.256905	-4.36878	1.24941e-05	4.23097e-05	down	161	145	134	55	83	74
Npas1	73.3799	-1.16577	0.319777	-3.64556	0.000266808	0.000720142	down	93	73	133	51	40	49
Npm1	23418.7	1.1109	0.105086	10.5713	4.04853e-26	8.03403e-25	up	12915	15665	15138	32076	33426	33389
Npm3	3366.31	1.29332	0.212991	6.07217	1.26196e-09	7.1583e-09	up	1445	2541	1783	4010	5398	5339
Npy6r	6.38514	-2.77172	1.09402	-2.53351	0.0112925	0.021578	down	6	14	13	0	4	1
Nr4a1	139.899	2.22886	0.225061	9.90336	4.02524e-23	6.4882e-22	up	43	48	54	233	216	264
Nr5a2	10.1917	-5.84959	1.34664	-4.34384	1.40012e-05	4.70974e-05	down	20	14	25	0	0	1
Nrarp	66.724	1.64538	0.321876	5.11184	3.19033e-07	1.35254e-06	up	37	37	21	97	115	100
Nrbp2	1960.56	-1.78336	0.120704	-14.7746	2.13521e-49	1.21939e-47	down	2959	2762	3223	982	887	860
Nrep	46.8806	-4.66334	0.563751	-8.27199	1.31745e-16	1.3926e-15	down	97	68	100	2	2	7
Nrg4	27.6646	-1.14486	0.4657	-2.45836	0.0139573	0.0259969	down	40	42	30	12	26	15
Nrm	706.317	1.29863	0.154402	8.41075	4.07388e-17	4.471e-16	up	377	428	398	883	1105	1111
Nrtn	54.2969	-1.5086	0.369894	-4.07847	4.53325e-05	0.000140437	down	89	78	69	17	33	37
Nsl1	423.002	1.7155	0.171289	10.0153	1.30615e-23	2.15489e-22	up	183	236	163	666	662	676
Nsun5	626.921	1.1879	0.140656	8.44542	3.02955e-17	3.35403e-16	up	330	407	391	841	879	972
Nt5c3	1624.26	1.16996	0.115367	10.1412	3.62718e-24	6.12014e-23	up	893	1103	951	2338	2297	2315
Nt5e	602.204	1.40038	0.181933	7.69719	1.39086e-14	1.24585e-13	up	289	366	321	1023	695	988
Ntf5	44.9252	-1.82309	0.424758	-4.29206	1.77026e-05	5.85649e-05	down	50	68	89	18	30	13
Ntm	392.793	2.7097	0.153664	17.6339	1.35256e-69	1.56612e-67	up	92	108	107	709	690	707
Nuak2	3116.62	-1.85517	0.103097	-17.9945	2.15146e-72	2.88868e-70	down	4493	4728	5168	1376	1409	1385
Nubp1	784.313	1.03428	0.203821	5.07445	3.88625e-07	1.63006e-06	up	430	626	463	852	1199	1199
Nudcd1	2755.9	1.06868	0.109539	9.75616	1.73602e-22	2.71841e-21	up	1686	1914	1642	3860	3653	4024
Nudt21	2992.04	1.03503	0.136545	7.58013	3.452e-14	3.02343e-13	up	1703	2186	1900	3745	4434	4233
Nuf2	857.215	1.93373	0.146668	13.1844	1.07863e-39	4.0637e-38	up	323	344	381	1245	1513	1435
Nup107	1695.89	1.37506	0.114694	11.989	4.05971e-33	1.16185e-31	up	874	989	918	2450	2376	2740
Nup133	1243.78	1.09148	0.134074	8.14093	3.92245e-16	3.94464e-15	up	812	695	830	1824	1586	1826
Nup188	3309.47	1.17302	0.223056	5.25888	1.44938e-07	6.47069e-07	up	2116	1575	2287	6396	3725	4100
Nup205	4860.88	1.15091	0.161049	7.14632	8.91378e-13	6.93166e-12	up	2747	2912	3237	8648	5850	6269
Nup210	1050.64	1.64786	0.293058	5.62297	1.87704e-08	9.29756e-08	up	524	296	674	2212	1257	1472
Nup37	968.777	2.04409	0.143468	14.2477	4.63111e-46	2.38568e-44	up	332	424	359	1479	1703	1632
Nup43	878.013	1.93991	0.198477	9.77399	1.45605e-22	2.28852e-21	up	245	420	409	1375	1363	1567
Nup54	1137.74	1.11452	0.114605	9.72492	2.36093e-22	3.67414e-21	up	643	706	770	1608	1551	1652
Nup62	3465.85	1.78002	0.101452	17.5455	6.43557e-69	7.1879e-67	up	1473	1623	1509	5613	5147	5838
Nup85	2380.19	1.03366	0.147976	6.98533	2.84194e-12	2.11486e-11	up	1379	1737	1491	2833	3491	3545
Nup93	1638.23	1.03589	0.129274	8.01318	1.11779e-15	1.08437e-14	up	1019	958	1186	2464	2148	2199
Nupr1	1493.43	1.79375	0.139262	12.8804	5.8064e-38	2.0643e-36	up	572	661	739	2238	2278	2647
Nupr2	62.5663	-2.30892	0.392715	-5.87939	4.11782e-09	2.19844e-08	down	114	105	87	17	13	35
Nusap1	1353.59	1.8569	0.130993	14.1755	1.29852e-45	6.50342e-44	up	564	645	516	2097	2159	2298
Nxt1	975.725	1.22633	0.158601	7.73214	1.05757e-14	9.56817e-14	up	523	691	509	1292	1461	1468
Oas1a	682.464	2.27843	0.162051	14.0599	6.69702e-45	3.2138e-43	up	226	266	195	1140	1257	1097
Oas1c	458.601	-1.06199	0.182009	-5.83483	5.38449e-09	2.83748e-08	down	649	666	509	267	311	339
Oas1g	139.285	3.80821	0.424939	8.96178	3.19489e-19	4.05253e-18	up	9	34	12	181	310	310
Oas2	51.6821	3.74789	0.458321	8.17744	2.89936e-16	2.96298e-15	up	11	2	8	100	104	93
Oas3	483.594	3.20916	0.227097	14.1312	2.43869e-45	1.21176e-43	up	114	75	88	1067	919	713
Oasl1	432.722	3.86236	0.172698	22.3648	8.66736e-111	2.95651e-108	up	52	56	56	847	845	810
Oasl2	90.0056	3.81966	0.400396	9.53969	1.43256e-21	2.10726e-20	up	13	4	18	183	195	141
Oca2	7.29319	5.28538	1.38294	3.82183	0.000132464	0.000379332	up	1	0	0	16	15	13
Odad4	48.5553	-1.77259	0.392138	-4.52033	6.17433e-06	2.19634e-05	down	78	79	64	31	25	12
Odaph	11.1259	1.77012	0.805852	2.19658	0.0280504	0.048298	up	1	10	4	14	25	14
Odc1	14552.9	1.55197	0.177412	8.74782	2.17507e-18	2.63198e-17	up	5590	9433	6859	22458	21174	23458
Ogn	40.1191	-2.8602	0.43959	-6.50652	7.69139e-11	4.973e-10	down	83	75	49	10	10	10
Oip5	254.069	1.60934	0.183733	8.75915	1.96728e-18	2.38511e-17	up	103	127	140	362	399	421
Omp	51.8341	2.826	0.455428	6.20516	5.46429e-10	3.25459e-09	up	4	19	15	83	81	117
Onecut1	64.1358	-4.87879	0.54766	-8.90843	5.17623e-19	6.50689e-18	down	162	86	115	1	5	7
Onecut2	6237.12	-3.07772	0.29309	-10.5009	8.55299e-26	1.6531e-24	down	12709	7930	12090	2105	883	1118
Opn3	62.0507	1.1056	0.331873	3.3314	0.000864096	0.00210658	up	35	27	54	96	85	81
Or5b94	9.80661	-2.51265	0.784513	-3.20281	0.00136092	0.00317547	down	18	13	18	2	5	2
Or5b95	6.04764	-3.51213	1.19646	-2.93542	0.00333094	0.00716302	down	5	13	15	0	2	1
Or5m3b	48.1421	1.37667	0.323069	4.26121	2.03326e-05	6.67058e-05	up	21	28	30	74	67	74
Orai3	1422.46	-1.04389	0.11057	-9.44096	3.69387e-21	5.34025e-20	down	1818	2008	1817	922	977	971
Orc1	153.325	1.86462	0.245524	7.59443	3.09151e-14	2.71523e-13	up	53	85	57	253	274	216
Orc6	841.473	1.07534	0.134869	7.97325	1.54552e-15	1.47997e-14	up	500	581	515	1085	1260	1178
Orm2	20.3696	-1.73537	0.654944	-2.64965	0.00805754	0.015927	down	17	58	18	7	13	9
Os9	8732.48	-1.49182	0.126596	-11.7841	4.71553e-32	1.27714e-30	down	13407	11044	13429	4849	4617	4693
Osbp2	11.3409	-2.5893	0.840669	-3.08005	0.00206969	0.00466957	down	24	13	20	6	4	0
Osbpl7	681.644	-1.13393	0.173061	-6.55219	5.66997e-11	3.72131e-10	down	1044	746	960	460	430	429
Osgin1	1633.07	-1.20721	0.107967	-11.1813	5.03507e-29	1.15963e-27	down	2090	2300	2326	968	1024	1057
Otud1	476.398	1.07431	0.165613	6.48685	8.7649e-11	5.62741e-10	up	298	260	345	672	712	611
P2rx6	27.4777	-1.61015	0.461053	-3.49232	0.00047884	0.00123134	down	38	38	46	14	8	20
P2ry12	18.7996	3.66523	0.845418	4.33541	1.4549e-05	4.87968e-05	up	6	0	2	16	46	45
Pa2g4	10660.5	1.38275	0.127705	10.8277	2.54518e-27	5.40786e-26	up	4872	6651	5923	16649	14892	16113
Pabpc4	8042.96	1.09319	0.122861	8.89777	5.69801e-19	7.11322e-18	up	4296	5730	5125	11980	10770	11115
Padi2	3848.82	1.46716	0.169536	8.65397	4.97404e-18	5.8561e-17	up	2061	1778	2176	7267	4977	5268
Padi3	10.1373	2.13005	0.78871	2.70067	0.00691991	0.0139032	up	7	1	3	19	15	17
Pah	84.5344	-3.58788	0.352853	-10.1682	2.74909e-24	4.68235e-23	down	159	143	157	7	19	14
Pak6	215.541	-1.21841	0.246836	-4.93609	7.97061e-07	3.22323e-06	down	320	214	352	159	120	122
Palb2	218.796	1.4361	0.179977	7.97933	1.47125e-15	1.40992e-14	up	105	115	128	307	326	354
Palmd	541.097	-2.46172	0.152252	-16.1687	8.38023e-59	6.3715e-57	down	929	920	846	191	171	152
Pals2	3126.62	1.72532	0.133069	12.9656	1.91678e-38	6.99181e-37	up	1312	1660	1309	4692	4873	5267
Pank1	1552.22	-1.75116	0.13705	-12.7775	2.1895e-37	7.65475e-36	down	2506	2154	2377	720	667	811
Panx1	25.8154	1.57875	0.504972	3.12641	0.00176954	0.00405176	up	16	14	8	26	50	43
Paox	410.161	1.4903	0.15465	9.63661	5.60084e-22	8.52692e-21	up	188	245	202	600	626	643
Papln	16.6294	-1.26908	0.561338	-2.26081	0.0237712	0.0418025	down	26	20	23	7	15	8
Paqr5	257.232	1.82724	0.178259	10.2505	1.17776e-24	2.06739e-23	up	113	123	97	422	379	440
Pard6b	1928.45	-1.15927	0.13494	-8.59105	8.61764e-18	9.99662e-17	down	2710	2450	2677	1409	1076	1207
Parl	2026.92	1.09484	0.140635	7.78498	6.97229e-15	6.39051e-14	up	1107	1468	1239	2593	2889	3044
Parm1	6502.38	-1.28372	0.213803	-6.00419	1.92294e-09	1.06867e-08	down	9593	7862	9648	5394	3025	3327
Parp14	244.834	2.46832	0.27225	9.06637	1.23048e-19	1.60931e-18	up	87	47	86	532	388	364
Parpbp	457.2	2.14993	0.151507	14.1903	1.052e-45	5.28974e-44	up	169	181	145	810	742	755
Parvb	826.04	1.44923	0.151694	9.5536	1.25263e-21	1.85776e-20	up	466	371	465	1318	1129	1293
Parvg	901.294	1.08615	0.131071	8.28674	1.16391e-16	1.23755e-15	up	484	629	590	1257	1283	1246
Pask	571.999	1.52844	0.134686	11.3482	7.5748e-30	1.80721e-28	up	289	284	294	955	793	880
Pate14	588.256	1.2033	0.138743	8.67284	4.21468e-18	4.98067e-17	up	322	389	339	796	879	858
Pate4	11.884	3.17448	0.792804	4.00411	6.22507e-05	0.000188364	up	1	2	4	20	27	19
Pate8	8.54928	3.52216	1.11244	3.16615	0.0015447	0.00357326	up	3	1	0	28	6	15
Patj	1364.88	-1.07352	0.16203	-6.62547	3.46148e-11	2.32256e-10	down	1858	1584	2002	1076	846	799
Pbk	942.062	1.9148	0.152474	12.5582	3.58201e-36	1.19599e-34	up	312	423	431	1440	1532	1628
Pbx1	2976.4	-1.68777	0.137216	-12.3001	9.04273e-35	2.80413e-33	down	4560	4021	4784	1657	1291	1416
Pcbp3	351.924	1.01884	0.185453	5.4938	3.93367e-08	1.87276e-07	up	181	282	224	522	443	493
Pcca	2611.44	-1.22655	0.091665	-13.3808	7.83084e-41	3.12763e-39	down	3441	3669	3669	1611	1593	1628
Pccb	1327.45	-1.17481	0.110155	-10.6651	1.48258e-26	3.02287e-25	down	1742	1947	1731	829	840	849
Pcdh10	62.033	-1.99953	0.387191	-5.1642	2.41472e-07	1.04227e-06	down	102	91	99	42	20	15
Pcdh17	595.628	1.5248	0.22197	6.86941	6.4468e-12	4.63883e-11	up	326	236	341	1178	742	820
Pcdhb10	8.92431	-2.36152	0.848342	-2.78369	0.00537445	0.0110456	down	15	18	11	2	1	6
Pcdhb11	65.0805	-3.92049	0.469214	-8.35544	6.51901e-17	7.02617e-16	down	108	111	141	16	7	2
Pcdhb12	60.4712	-2.75998	0.393951	-7.0059	2.45399e-12	1.83374e-11	down	124	68	117	15	19	14
Pcdhb14	77.9408	-2.35643	0.332953	-7.07738	1.46902e-12	1.1223e-11	down	128	120	136	39	16	24
Pcdhb15	49.7827	-1.60291	0.56577	-2.83314	0.00460934	0.00961243	down	67	88	66	52	7	18
Pcdhb16	671.78	-1.85781	0.268707	-6.91387	4.71607e-12	3.42668e-11	down	1148	781	1164	421	197	284
Pcdhb17	280.111	-1.88908	0.230271	-8.20371	2.33088e-16	2.40344e-15	down	472	319	505	132	127	109
Pcdhb18	77.9827	-1.49819	0.32854	-4.56013	5.11208e-06	1.84084e-05	down	132	77	129	48	44	34
Pcdhb19	60.2758	-2.19306	0.424037	-5.17186	2.31769e-07	1.0059e-06	down	121	76	93	21	11	35
Pcdhb2	9.92101	-3.22308	1.07154	-3.0079	0.00263063	0.00578257	down	13	14	26	6	0	0
Pcdhb20	77.4711	-2.49128	0.393568	-6.32998	2.45185e-10	1.50877e-09	down	147	83	156	16	34	22
Pcdhb21	28.4044	-1.81012	0.490984	-3.68671	0.000227176	0.000621681	down	45	32	53	11	8	20
Pcdhb22	145.976	-1.25857	0.349739	-3.5986	0.000319934	0.000852447	down	236	118	250	73	70	123
Pcdhb4	26.4729	-1.76171	0.559661	-3.14782	0.00164493	0.00378707	down	46	38	36	8	23	6
Pcdhb5	199.35	-1.28351	0.200136	-6.41315	1.42542e-10	8.98615e-10	down	295	248	288	120	102	137
Pcdhb7	142.587	-1.2123	0.267432	-4.5331	5.81249e-06	2.07465e-05	down	177	175	235	62	101	102
Pcdhb8	25.8083	-1.50007	0.601888	-2.49228	0.0126926	0.0238953	down	23	39	51	23	4	15
Pcdhb9	130.344	-3.0274	0.303547	-9.97342	1.99248e-23	3.25319e-22	down	264	250	168	34	32	22
Pcdhga7	12.5791	-4.19318	0.98969	-4.23687	2.26661e-05	7.38622e-05	down	26	17	27	0	4	0
Pcdhgb2	37.9529	-1.60783	0.404228	-3.97752	6.96376e-05	0.000209461	down	61	48	59	26	20	12
Pck2	9356.66	1.33974	0.117928	11.3606	6.56966e-30	1.58236e-28	up	4869	5195	5552	12484	14390	14534
Pclaf	1258.3	1.76967	0.164577	10.7528	5.74723e-27	1.20092e-25	up	461	675	549	1795	2134	2077
Pcmtd1	1938.99	-1.11896	0.104465	-10.7113	9.01092e-27	1.85828e-25	down	2521	2527	2772	1244	1276	1257
Pcna	4915.81	1.16878	0.147282	7.93567	2.09366e-15	1.98528e-14	up	2771	3262	2888	5887	7669	7434
Pcolce2	468.733	3.66355	0.180771	20.2663	2.55141e-91	5.27891e-89	up	64	77	61	824	958	900
Pcsk9	3626.38	1.24169	0.208995	5.94123	2.82896e-09	1.53964e-08	up	2412	1440	2475	5398	5323	5029
Pcyox1	6647.74	-1.2559	0.100262	-12.5262	5.36554e-36	1.74983e-34	down	9154	9073	9361	4377	3713	4048
Pcyt1b	109.498	1.92173	0.269392	7.13358	9.77921e-13	7.55345e-12	up	36	51	48	217	141	179
Pdcd4	2451.12	-2.1413	0.108364	-19.7602	6.55121e-87	1.25277e-84	down	3755	3784	4232	912	919	968
Pde6a	21.7395	1.28898	0.521169	2.47325	0.0133889	0.0250677	up	17	13	7	27	40	28
Pdgfa	1492.75	1.84774	0.142067	13.0061	1.12936e-38	4.15558e-37	up	642	700	569	2196	2368	2652
Pdgfra	22.3195	3.30355	0.633805	5.21226	1.86557e-07	8.21826e-07	up	8	2	2	42	47	36
Pdk2	2000.44	-1.82161	0.130763	-13.9307	4.12507e-44	1.92113e-42	down	3297	2913	2958	844	948	932
Pdlim7	2923.97	1.04287	0.103639	10.0625	8.08934e-24	1.34869e-22	up	1812	2032	1785	3993	4037	4134
Pdss1	658.24	1.55285	0.123188	12.6055	1.96846e-36	6.62504e-35	up	309	339	338	1069	1001	965
Pdxk	817.57	-1.23035	0.162346	-7.57856	3.49415e-14	3.05611e-13	down	1143	953	1277	538	520	452
Pdzd4	221.552	-1.43236	0.242656	-5.90286	3.57249e-09	1.92439e-08	down	287	301	365	95	110	165
Pdzk1	35.6168	-3.98862	0.57229	-6.96957	3.17902e-12	2.34634e-11	down	70	67	60	0	6	7
Pdzk1ip1	310.403	-2.88979	0.204567	-14.1264	2.61188e-45	1.29273e-43	down	449	651	515	76	82	70
Peak1	7037.6	-1.04295	0.271655	-3.83926	0.000123404	0.000355022	down	10095	7683	10069	7348	3319	3623
Pear1	107.355	2.55953	0.322718	7.93117	2.17087e-15	2.0554e-14	up	21	32	39	236	196	136
Peg3	5174.7	-1.02583	0.233373	-4.39565	1.10442e-05	3.77439e-05	down	7104	5179	8124	4801	2753	3019
Peli1	2467.04	-1.23871	0.124487	-9.95054	2.50814e-23	4.08455e-22	down	3622	3063	3504	1499	1472	1567
Peli3	25.181	-2.59003	0.615774	-4.20613	2.59783e-05	8.39837e-05	down	42	32	53	2	14	6
Pemt	168.11	1.17684	0.227155	5.18076	2.20978e-07	9.61382e-07	up	94	129	81	267	231	223
Per2	733.899	-1.27491	0.170636	-7.47156	7.92525e-14	6.68613e-13	down	1016	912	1129	539	384	406
Percc1	6.87959	-4.35087	1.33706	-3.25405	0.00113774	0.00270319	down	6	19	14	2	0	0
Pex1	1302.49	-1.09212	0.125631	-8.69306	3.52802e-18	4.18882e-17	down	1743	1644	1832	872	912	785
Pex11a	687.179	-1.39453	0.133627	-10.4359	1.69932e-25	3.20584e-24	down	965	1072	895	383	393	394
Pfkfb2	2236.92	-1.18426	0.165813	-7.14218	9.18634e-13	7.13043e-12	down	3166	2743	3229	1748	1232	1254
Pfkfb3	1445.94	-2.15794	0.135653	-15.9078	5.59646e-57	3.92405e-55	down	2353	2165	2434	616	536	485
Pfn1	18277.5	1.07356	0.169237	6.34352	2.2458e-10	1.38738e-09	up	10658	13341	10715	20526	28792	27082
Pfn2	83.5903	-3.41759	0.396914	-8.6104	7.28032e-18	8.49214e-17	down	126	153	172	7	25	12
Pgam2	123.6	-1.90612	0.23085	-8.25697	1.49415e-16	1.56495e-15	down	203	197	174	56	46	59
Pgap3	481.04	-1.00617	0.165994	-6.06149	1.34865e-09	7.62945e-09	down	640	601	649	330	378	279
Pgf	52.6424	3.16059	1.17376	2.6927	0.00708764	0.0141844	up	13	0	18	73	103	116
Pglyrp1	30.3566	1.28865	0.509723	2.52814	0.0114668	0.0218514	up	14	11	27	30	39	64
Pgm2l1	1700.83	-1.29676	0.143829	-9.01602	1.95043e-19	2.53255e-18	down	2674	2141	2286	981	1050	1008
Pgpep1	3065.45	-1.16429	0.104312	-11.1616	6.28431e-29	1.43425e-27	down	3752	4540	4209	1975	1907	1964
Phc2	5341.23	1.14505	0.114323	10.016	1.29705e-23	2.14268e-22	up	3277	3266	3248	6954	7523	8242
Phc3	1911.53	-1.41443	0.228194	-6.19836	5.7055e-10	3.3823e-09	down	3035	2189	2942	1478	841	916
Phf10	5369.95	1.73768	0.108593	16.0018	1.24162e-57	8.90365e-56	up	2203	2668	2434	8257	8286	8987
Phf11b	10.6589	5.84464	1.33693	4.37168	1.23296e-05	4.18087e-05	up	1	0	0	29	18	18
Phf11d	43.827	4.63248	0.575816	8.04506	8.62015e-16	8.45995e-15	up	4	4	2	114	78	69
Phf19	117.653	1.36381	0.232868	5.85659	4.72476e-09	2.50762e-08	up	60	59	75	196	174	154
Phgdh	26780.3	1.61222	0.128651	12.5318	5.00454e-36	1.64058e-34	up	11422	14988	12536	38881	41960	43803
Phkg1	19.7634	-2.03019	0.734717	-2.76323	0.00572326	0.0116807	down	40	22	31	2	4	18
Phlda1	1777.93	1.19973	0.103896	11.5474	7.60901e-31	1.96387e-29	up	997	1113	1068	2559	2410	2689
Phyh	1289.6	-1.33877	0.151714	-8.82428	1.10171e-18	1.34735e-17	down	1834	1812	1794	691	884	679
Phyhd1	202.209	-3.06659	0.280778	-10.9218	9.07227e-28	1.964e-26	down	283	389	395	27	48	58
Pias1	1860.53	-1.22283	0.113641	-10.7605	5.28911e-27	1.11071e-25	down	2655	2428	2580	1234	1094	1123
Pierce2	239.79	-1.33046	0.18535	-7.17808	7.06972e-13	5.54894e-12	down	338	317	355	165	137	120
Pif1	297.528	1.92787	0.227997	8.45567	2.775e-17	3.07762e-16	up	158	92	113	507	441	509
Pik3ap1	55.5969	-4.45352	0.531206	-8.38379	5.12503e-17	5.58094e-16	down	144	76	91	4	3	8
Pik3c2a	11760	-1.40945	0.117674	-11.9775	4.65958e-33	1.32751e-31	down	17040	16073	17170	7520	6033	6352
Pik3c2g	1809.33	-2.08532	0.227019	-9.18567	4.08991e-20	5.49721e-19	down	2973	2506	3135	1010	555	576
Pik3ip1	1757.78	-1.9928	0.15659	-12.7262	4.22793e-37	1.46194e-35	down	2325	3240	2729	643	765	771
Pik3r1	2758.47	-1.39196	0.154476	-9.01082	2.04516e-19	2.65282e-18	down	3723	3627	4417	1895	1392	1426
Pik3r5	20.7373	6.81696	1.39444	4.88867	1.01518e-06	4.04948e-06	up	0	0	1	48	9	71
Pilrb1	34.3461	2.41551	0.415085	5.81931	5.90898e-09	3.09578e-08	up	8	12	12	65	55	59
Pim1	303.023	1.38595	0.178351	7.77094	7.79049e-15	7.1146e-14	up	183	163	147	410	469	474
Pimreg	1840.12	2.19118	0.192481	11.3838	5.03367e-30	1.22408e-28	up	600	763	586	2394	3567	3344
Pipox	35.3873	-2.77802	0.677698	-4.0992	4.14572e-05	0.000129449	down	57	52	73	10	0	18
Piwil2	12.874	-2.36114	0.963732	-2.44999	0.0142859	0.0265502	down	31	21	11	2	0	11
Pkd1l1	15.5738	4.1198	0.847073	4.86358	1.15282e-06	4.56533e-06	up	1	3	1	36	36	19
Pkd1l3	63.4787	-1.47104	0.369495	-3.98122	6.8562e-05	0.000206422	down	103	70	101	44	40	20
Pkd2l1	1353.94	-3.0602	0.17125	-17.8698	2.02644e-71	2.5834e-69	down	2519	2183	2408	370	241	287
Pkdrej	14.1463	-7.30694	1.30675	-5.59169	2.24872e-08	1.10561e-07	down	33	22	28	0	0	0
Pkhd1	3546.58	-2.22661	0.265824	-8.37625	5.46389e-17	5.93458e-16	down	5767	4654	6775	1946	897	1036
Pkmyt1	425.462	2.43958	0.18022	13.5367	9.49469e-42	3.86556e-40	up	155	125	109	726	754	739
Pkn3	372.492	2.41354	0.17403	13.8685	9.82789e-44	4.4779e-42	up	133	105	108	654	598	687
Pkp1	136.663	3.69249	0.307099	12.0238	2.66469e-33	7.69588e-32	up	10	22	26	300	253	232
Pkp3	14.4883	3.47696	0.756315	4.59724	4.28118e-06	1.55804e-05	up	4	1	2	23	28	31
Pla2g1b	15.5688	1.67326	0.645523	2.5921	0.00953931	0.0185367	up	4	12	6	21	35	17
Pla2g4c	15.4023	1.47623	0.619461	2.38309	0.017168	0.0312891	up	8	13	3	23	24	23
Pla2r1	58.3789	1.05171	0.321344	3.27284	0.00106473	0.00254747	up	34	47	31	77	96	70
Plac8	16937.4	1.66358	0.182755	9.10278	8.80458e-20	1.16237e-18	up	7406	9812	6745	22206	30334	26847
Plau	298.491	1.45754	0.181781	8.0181	1.07397e-15	1.0445e-14	up	136	183	151	436	499	416
Plaur	2001.89	1.04611	0.124354	8.41235	4.01889e-17	4.41448e-16	up	1283	1373	1190	2679	2596	3062
Plcd4	29.0006	-1.71556	0.527887	-3.24985	0.00115464	0.00273976	down	23	64	45	16	8	18
Plcl1	70.4654	-2.4075	0.331653	-7.25911	3.8965e-13	3.12636e-12	down	94	109	147	22	28	19
Plek2	604.099	1.16715	0.183612	6.3566	2.06265e-10	1.27988e-09	up	306	467	326	868	915	799
Plekha6	1509.77	-1.07716	0.164561	-6.5457	5.92169e-11	3.87844e-10	down	1966	1745	2320	1186	878	942
Plekha7	979.985	-1.39451	0.23533	-5.92576	3.10852e-09	1.68453e-08	down	1612	1021	1534	621	635	412
Plekhn1	58.0653	1.72642	0.355951	4.85015	1.23365e-06	4.86712e-06	up	36	18	25	105	75	96
Plin4	421.27	-3.21199	0.216468	-14.8382	8.29951e-50	4.80496e-48	down	743	608	887	104	75	75
Plin5	11.0181	-3.36671	0.917232	-3.67051	0.000242067	0.00065886	down	21	11	27	0	2	4
Plk1	2400.31	2.41862	0.147572	16.3894	2.27501e-60	1.87666e-58	up	843	698	681	3843	4355	4287
Plk4	920.9	2.04066	0.142783	14.292	2.45489e-46	1.2698e-44	up	291	404	368	1615	1442	1525
Plp1	22.9876	-1.10302	0.504284	-2.18729	0.0287212	0.0493185	down	38	31	23	9	16	20
Plp2	3440.06	1.17715	0.114569	10.2746	9.17289e-25	1.626e-23	up	2053	2239	1920	4664	4967	5103
Plpp1	102.52	1.40654	0.258136	5.44884	5.06981e-08	2.37778e-07	up	64	50	51	171	161	128
Plpp2	5435.33	1.02255	0.128377	7.96522	1.64926e-15	1.57215e-14	up	3272	3947	3351	6785	7656	8051
Plpp3	455.481	-1.87486	0.160317	-11.6948	1.35577e-31	3.60235e-30	down	715	624	767	210	208	185
Plscr2	8151.79	-1.06963	0.128534	-8.3218	8.66343e-17	9.2662e-16	down	9984	12260	10311	4918	5625	5699
Plxnb1	2954.03	-1.25144	0.201839	-6.20018	5.63987e-10	3.34969e-09	down	4518	3010	4692	2147	1652	1610
Plxnb3	93.1925	-2.828	0.281959	-10.0298	1.1269e-23	1.86649e-22	down	158	169	154	20	29	22
Pmaip1	1588.89	-1.03209	0.118666	-8.69741	3.39548e-18	4.03905e-17	down	2073	2215	1996	998	1086	1139
Pmf1	1292.54	2.40454	0.181681	13.235	5.51285e-40	2.13429e-38	up	343	484	385	1836	2386	2486
Pmp22	15.4869	3.60248	0.912322	3.94869	7.85795e-05	0.000233683	up	0	6	1	25	47	16
Pmvk	802.572	1.08421	0.21173	5.12073	3.04362e-07	1.29426e-06	up	494	544	477	802	1352	1205
Pnkd	1452.08	-1.21378	0.141644	-8.56927	1.04146e-17	1.19602e-16	down	2036	1954	1981	821	1028	850
Pnkp	2075.04	1.13058	0.170331	6.63759	3.1885e-11	2.14739e-10	up	1228	1510	1096	2502	2969	3323
Pnma1	29.3366	-2.17843	0.539061	-4.04117	5.31858e-05	0.000162729	down	58	39	44	20	5	8
Pnma5	7.10099	-3.33453	1.26712	-2.63158	0.00849888	0.0167052	down	13	4	21	4	0	0
Pnpo	2858.25	-1.25503	0.138109	-9.08723	1.01594e-19	1.33564e-18	down	3474	4654	3758	1673	1664	1879
Poc1a	437.301	2.1628	0.176943	12.2231	2.33853e-34	7.07783e-33	up	130	152	189	676	743	789
Poc1b	684.592	1.11283	0.153398	7.25453	4.0305e-13	3.2216e-12	up	428	365	481	1036	878	982
Podn	9.08125	-2.39987	0.928494	-2.58469	0.00974656	0.0189015	down	15	18	12	7	2	0
Podnl1	24.6692	2.00122	0.589485	3.39487	0.000686622	0.00170823	up	10	10	9	20	67	34
Pola1	1078.74	1.3025	0.124176	10.4892	9.68861e-26	1.86119e-24	up	564	584	686	1587	1511	1647
Pola2	1739.77	1.54866	0.115878	13.3646	9.736e-41	3.87628e-39	up	897	838	873	2531	2733	2744
Pold1	1962.32	2.43309	0.178252	13.6497	2.02642e-42	8.52517e-41	up	651	460	691	3174	3503	3548
Pold2	2193.44	1.6275	0.158152	10.2907	7.76017e-25	1.38727e-23	up	867	1213	1087	2992	3458	3782
Pole	1405.61	1.87007	0.211855	8.82713	1.07398e-18	1.316e-17	up	593	492	692	3012	1950	1879
Pole2	438.384	2.13356	0.206719	10.321	5.66046e-25	1.02497e-23	up	188	175	115	727	771	707
Pole4	1086.93	1.05515	0.125016	8.44014	3.16952e-17	3.50285e-16	up	656	752	673	1411	1591	1529
Polq	136.261	1.44229	0.231198	6.23835	4.42217e-10	2.65267e-09	up	68	69	79	234	163	220
Polr2h	736.006	1.36277	0.186841	7.29374	3.01459e-13	2.45149e-12	up	392	455	367	866	1128	1276
Pon3	1420.5	-1.47095	0.10824	-13.5897	4.6066e-42	1.90623e-40	down	1919	2183	2051	830	734	765
Pop1	798.819	1.41116	0.152914	9.22848	2.74502e-20	3.73328e-19	up	408	403	475	1405	1073	1116
Porcn	16730.6	-2.39272	0.103871	-23.0355	2.05758e-117	7.86929e-115	down	27999	26276	28440	5277	5554	5702
Potefam3e	20.155	-1.72023	0.51291	-3.35386	0.000796928	0.00195796	down	32	37	22	9	9	11
Pou6f1	522.479	-1.6026	0.161106	-9.94748	2.58655e-23	4.2014e-22	down	719	691	906	279	268	253
Ppa1	3690.08	1.70259	0.137242	12.4058	2.43217e-35	7.77125e-34	up	1454	1974	1691	5408	6062	5961
Ppan	2142.42	1.35453	0.145308	9.32177	1.1442e-20	1.59569e-19	up	990	1390	1176	3137	2918	3468
Ppara	3319.22	-2.68017	0.160666	-16.6816	1.78499e-62	1.55368e-60	down	5260	5616	6046	1154	847	773
Ppargc1a	763.632	-3.07235	0.214274	-14.3384	1.2598e-46	6.59749e-45	down	1403	1128	1483	223	130	150
Ppargc1b	47.4221	-1.39036	0.353822	-3.92955	8.5106e-05	0.000252082	down	68	51	83	31	25	25
Ppbp	16.065	1.90348	0.632149	3.01113	0.00260277	0.00572692	up	5	9	6	14	33	31
Ppil6	127.056	-3.22117	0.377946	-8.52281	1.55727e-17	1.76271e-16	down	298	203	171	32	32	12
Ppp1r13b	868.055	-1.33285	0.148317	-8.9865	2.55229e-19	3.26368e-18	down	1293	1072	1289	552	508	465
Ppp1r14b	8215.24	1.12477	0.186865	6.01912	1.75369e-09	9.79786e-09	up	4172	6228	4856	9299	12727	12712
Ppp1r15a	3126.11	1.24819	0.162503	7.68104	1.57804e-14	1.41151e-13	up	1457	2245	1770	4496	4173	4934
Ppp1r1b	63.0066	-3.80213	0.413089	-9.20415	3.44394e-20	4.64381e-19	down	136	99	110	5	10	11
Ppp1r3b	122.597	-1.10037	0.25698	-4.28192	1.85286e-05	6.11051e-05	down	145	152	196	92	89	60
Ppp1r9a	13.8328	-1.9227	0.792231	-2.42695	0.0152265	0.0280914	down	12	33	20	13	3	2
Ppp2r3a	1579.42	-1.25664	0.153663	-8.17785	2.88961e-16	2.95541e-15	down	2190	1997	2367	1155	869	861
Ppp4r4	7.24744	-3.33475	1.16128	-2.87161	0.00408388	0.00860477	down	9	19	11	0	4	0
Prc1	2948.37	1.87037	0.109051	17.1513	6.14116e-66	6.35308e-64	up	1259	1173	1295	5016	4421	4882
Prdx4	1294.27	1.43185	0.173932	8.23227	1.83692e-16	1.90656e-15	up	607	823	635	1625	2058	2144
Prelp	5.86969	-6.03658	1.64546	-3.66862	0.000243867	0.000662757	down	22	2	10	0	0	0
Prex2	20.9165	-1.37236	0.619334	-2.21587	0.0267004	0.0462258	down	46	15	27	16	14	6
Prim1	1127.54	1.57526	0.128835	12.227	2.23157e-34	6.77034e-33	up	471	618	583	1794	1668	1758
Prim2	918.019	1.30907	0.140032	9.34835	8.90275e-21	1.25124e-19	up	464	611	482	1343	1301	1399
Prkaa2	32.9552	-1.91759	0.581223	-3.29923	0.000969513	0.00234141	down	61	43	49	28	4	11
Prkg2	3828.83	2.93865	0.123286	23.836	1.41314e-125	7.13411e-123	up	794	1006	805	7245	6660	7038
Prkn	16.6443	-3.38435	0.709509	-4.76998	1.84242e-06	7.0894e-06	down	38	19	32	4	2	3
Prl2c2	5.97902	2.60537	1.15953	2.24691	0.0246455	0.0431656	up	1	4	0	16	4	12
Prl2c3	5.49341	4.86771	1.49261	3.26121	0.00110938	0.00264428	up	0	1	0	9	6	18
Prmt7	2434.6	1.60696	0.13608	11.8089	3.5101e-32	9.60977e-31	up	978	1381	1194	3825	3678	3827
Proc	892.515	-1.33152	0.155761	-8.54849	1.2471e-17	1.41671e-16	down	1261	1420	1080	477	550	540
Prodh	772.64	-1.09713	0.15076	-7.27732	3.40512e-13	2.74958e-12	down	922	1206	978	465	523	532
Prodh2	29.8891	-4.28481	0.632133	-6.77834	1.21566e-11	8.51909e-11	down	61	39	67	2	4	3
Prox1	720.031	-2.30298	0.218178	-10.5555	4.78972e-26	9.44547e-25	down	1185	931	1407	312	191	249
Prr11	1414.52	1.92492	0.185521	10.3757	3.19732e-25	5.92561e-24	up	679	478	574	2761	2039	2133
Prr15l	1484.12	-1.03451	0.184344	-5.61187	2.00154e-08	9.88483e-08	down	1984	2128	1759	768	1108	1126
Prr32	30.7293	3.82428	0.69186	5.52754	3.24761e-08	1.55967e-07	up	2	10	0	76	48	54
Prrg2	856.846	-1.05923	0.18566	-5.70524	1.16176e-08	5.88622e-08	down	1011	1367	1038	468	586	661
Prrt1b	931.406	-1.2524	0.117381	-10.6695	1.41343e-26	2.89124e-25	down	1248	1256	1360	555	544	603
Prss16	28.8723	1.27591	0.483029	2.64147	0.00825467	0.0162683	up	8	21	21	36	54	36
Prss22	11.489	5.02916	1.19477	4.20931	2.56151e-05	8.28306e-05	up	2	0	0	30	21	18
Prss36	259.193	-1.31498	0.233061	-5.64223	1.67862e-08	8.35073e-08	down	304	475	313	160	124	176
Prxl2a	1546.25	1.23126	0.150629	8.17414	2.97981e-16	3.04074e-15	up	784	1092	850	2120	2156	2425
Psd3	1892.43	-1.45777	0.219822	-6.6316	3.32065e-11	2.23281e-10	down	3070	2142	2936	1380	825	927
Psg16	65.1431	-1.30541	0.352781	-3.70033	0.000215322	0.000592195	down	112	73	87	49	42	25
Psg17	23.3095	2.30072	0.561935	4.09429	4.23467e-05	0.000131954	up	13	4	6	51	32	37
Psmc3ip	596.967	1.38899	0.235325	5.90243	3.58182e-09	1.92859e-08	up	274	430	270	682	1022	959
Psmg4	800.678	1.04788	0.231184	4.53268	5.82402e-06	2.07817e-05	up	436	646	459	794	1254	1278
Psph	5514.33	1.86038	0.163029	11.4114	3.66893e-30	8.97395e-29	up	1864	2913	2259	8438	8817	9457
Ptgds	103.026	-2.1615	0.309207	-6.99048	2.73953e-12	2.04106e-11	down	196	131	167	27	46	43
Ptges	48.9868	1.77647	0.345482	5.14202	2.71804e-07	1.16483e-06	up	27	21	17	72	83	79
Ptgis	17.6633	2.57316	0.702526	3.66273	0.000249543	0.000677018	up	3	2	10	21	44	28
Ptgs2	91.7707	3.77253	0.394797	9.55561	1.22862e-21	1.82429e-20	up	6	12	19	232	158	140
Ptpn13	109.423	-3.65299	0.360253	-10.1401	3.6685e-24	6.17724e-23	down	193	165	239	26	8	16
Ptpn5	5.03555	3.77309	1.38402	2.72618	0.00640721	0.0129654	up	2	0	0	13	10	6
Ptpn6	225.517	1.17211	0.17955	6.52804	6.66352e-11	4.34178e-10	up	115	155	139	313	335	317
Ptprh	31.701	-1.3931	0.40011	-3.48179	0.000498082	0.00127615	down	48	39	48	20	20	14
Ptprj	2037.87	-1.30614	0.193084	-6.76463	1.33652e-11	9.33491e-11	down	2903	2600	3036	1607	1043	987
Ptprt	182.089	2.19426	0.303304	7.23454	4.67123e-13	3.71023e-12	up	70	51	71	438	208	282
Pttg1	1661.26	2.4875	0.193988	12.8229	1.21984e-37	4.30045e-36	up	484	575	422	2315	3447	2927
Pus7l	549.483	1.24362	0.128276	9.69489	3.16988e-22	4.89084e-21	up	313	330	318	814	737	838
Pvr	1148.96	1.119	0.132696	8.43284	3.37363e-17	3.72191e-16	up	665	753	717	1869	1455	1546
Pwp1	2282.7	1.07053	0.154722	6.9191	4.54533e-12	3.30834e-11	up	1137	1736	1478	3354	3033	3176
Pxdn	15.8028	4.9084	1.00853	4.86689	1.13368e-06	4.49237e-06	up	1	0	2	47	22	26
Pxmp4	1378.14	-1.84256	0.174609	-10.5525	4.94673e-26	9.70959e-25	down	2078	2259	2010	508	753	591
Pxylp1	695.015	-1.61395	0.139817	-11.5433	7.97945e-31	2.04692e-29	down	1055	1026	1002	388	360	310
Pycr1	1785.81	2.23122	0.157174	14.1958	9.72557e-46	4.92957e-44	up	472	713	668	3151	2840	3114
Pyroxd2	1238.79	-1.69251	0.18523	-9.13734	6.4007e-20	8.5035e-19	down	1963	1899	1703	518	752	534
Pzp	5.19847	-3.92817	1.6286	-2.41199	0.0158656	0.0291215	down	3	2	24	2	0	0
Qsox1	3105.52	-1.3278	0.124834	-10.6366	2.01413e-26	4.08032e-25	down	4590	3906	4565	1897	1837	1734
Qtrt1	561.574	1.3798	0.172707	7.98923	1.35785e-15	1.30422e-14	up	260	352	308	715	880	909
Qtrt2	786.574	1.19167	0.132273	9.00914	2.07685e-19	2.69116e-18	up	435	528	449	1178	1027	1179
Rab11fip5	2334.51	1.12735	0.161515	6.97982	2.95553e-12	2.19199e-11	up	1555	1178	1576	3724	2980	3207
Rab20	292.426	-1.84539	0.19024	-9.70033	3.0052e-22	4.64812e-21	down	427	491	430	106	135	152
Rab30	188.43	1.1814	0.22771	5.18815	2.12394e-07	9.26909e-07	up	100	106	134	322	273	214
Rab3a	249.81	-1.64549	0.160361	-10.2612	1.05428e-24	1.85839e-23	down	361	373	381	126	122	126
Rab3b	35.7769	1.39804	0.468535	2.98385	0.00284644	0.00621539	up	19	30	9	43	58	59
Rab3il1	322.651	-2.12073	0.179798	-11.7951	4.13715e-32	1.12532e-30	down	533	564	447	138	120	115
Rab3ip	4768.74	-1.50884	0.101042	-14.9327	2.01894e-50	1.18516e-48	down	6813	7185	6784	2425	2570	2665
Rab7b	86.094	-1.02158	0.353938	-2.88634	0.00389752	0.00824931	down	106	138	96	32	67	76
Rab8a	2717.91	1.41806	0.135717	10.4486	1.48702e-25	2.82646e-24	up	1335	1653	1376	3672	4282	4256
Rabepk	1427.9	1.00621	0.163397	6.15804	7.36513e-10	4.30747e-09	up	745	1141	918	1855	1937	2098
Racgap1	5371.3	2.33876	0.0935593	24.9976	6.48508e-138	4.8146e-135	up	1671	1791	1761	9763	9118	8845
Rad18	723.567	1.31578	0.132695	9.91584	3.55265e-23	5.76324e-22	up	402	376	443	1149	991	1053
Rad51	1535.88	2.90111	0.130613	22.2115	2.661e-109	8.6114e-107	up	320	350	399	2623	2820	2924
Rad51ap1	399.449	2.69869	0.204386	13.2039	8.33268e-40	3.17724e-38	up	75	111	129	663	772	702
Rad51b	146.607	1.73841	0.278161	6.24966	4.11354e-10	2.47224e-09	up	44	90	66	197	261	238
Rad51c	469.305	1.28339	0.133905	9.58432	9.30683e-22	1.39337e-20	up	258	267	280	682	710	663
Rad54b	81.682	1.6973	0.367981	4.61247	3.97911e-06	1.45438e-05	up	44	19	50	105	141	139
Rad54l	286.962	1.9131	0.173251	11.0424	2.38605e-28	5.32997e-27	up	132	110	112	481	477	443
Rad9a	1323.9	1.1283	0.121704	9.27088	1.84608e-20	2.54361e-19	up	784	816	848	2004	1641	1976
Raet1d	105.855	2.5338	0.260883	9.71241	2.6695e-22	4.13904e-21	up	23	34	35	193	190	175
Raet1e	152.974	2.4537	0.357888	6.85606	7.07872e-12	5.07041e-11	up	21	46	73	231	308	259
Rai14	2206.19	1.60254	0.125934	12.7253	4.28077e-37	1.47616e-35	up	920	1149	1156	3660	3106	3502
Ralbp1	3012.79	1.05211	0.106445	9.88401	4.88361e-23	7.84174e-22	up	1838	1937	2000	3924	4259	4371
Ralgapa2	4125.36	-1.02399	0.218271	-4.69136	2.71391e-06	1.0179e-05	down	5619	4894	5756	3943	2116	2381
Ralgds	95.1768	-1.35848	0.309595	-4.38793	1.14432e-05	3.90127e-05	down	157	119	126	67	63	35
Ralgps1	1052.44	-1.37918	0.18544	-7.43735	1.02722e-13	8.58007e-13	down	1631	1292	1545	745	483	583
Ralgps2	3341.25	1.00494	0.100091	10.0402	1.01428e-23	1.68217e-22	up	2161	2313	2070	4790	4510	4486
Ran	22129.2	1.38895	0.143401	9.68579	3.46506e-22	5.33324e-21	up	10361	14295	11437	30228	33786	34879
Ranbp1	3264.53	1.31622	0.175882	7.48354	7.23464e-14	6.14872e-13	up	1481	2262	1783	4118	5153	5102
Ranbp3l	40.3225	-3.45203	0.827633	-4.17097	3.03307e-05	9.69695e-05	down	163	27	23	14	4	3
Ranbp6	1811.85	-1.30807	0.109967	-11.8951	1.2554e-32	3.48995e-31	down	2413	2658	2534	1113	969	1142
[truncated: 751 more rows]
